# Supplementary material for: 2,4-Bis(4-propoxyphen­yl)-3-aza­bicyclo­[3.3.1]nonan-9-one
Source: Acta Crystallogr Sect E Struct Rep Online. 2011 Mar 5;67(Pt 4):o790. doi: 10.1107/S1600536811007483 (PMC3099911; doi:10.1107/S1600536811007483)
Supplement: Supplementary file 1 [file e-67-0o790-sup1.cif]

##############################################################################
###                                                                        ###
###        Electronic paper (Acta Crystallographica Section E)             ###
###                                                                        ###
##############################################################################
#                                                                            #
# This CIF contains the data in a paper accepted for publication in Acta     #
# Crystallographica Section E. It conforms to the requirements of Notes      #
# for Authors for Section E, and has been peer reviewed under the auspices   #
# of the IUCr Commission on Journals.                                        #
#                                                                            #
# Full details of the Crystallographic Information File format               #
# are given in the paper "The Crystallographic Information File (CIF):       #
# a New Standard Archive File for Crystallography" by S. R. Hall, F. H.      #
# Allen and I. D. Brown [Acta Cryst. (1991), A47, 655-685].                  #
#                                                                            #
# The current version of the core CIF dictionary is obtainable from          #
# ftp://ftp.iucr.org/pub/cif_core.dic. The current version number is 2.4.    #
#                                                                            #
# Software is freely available for graphical display of the structure(s) in  #
# this CIF.  For information consult the CIF home page http://www.iucr.org/  #
# cif/home.html                                                              #
#                                                                            #
# This file may be used for bona fide research purposes within the           #
# scientific community so long as proper attribution is given to the journal # 
# article from which it was obtained.                                        #
#                                                                            #
##############################################################################
                                             
data_global
_audit_creation_method     'SHELXL-97'
_journal_data_validation_number     ?
_journal_date_recd_electronic     2011-02-19
_journal_date_accepted     2011-02-28
_journal_name_full     'Acta Crystallographica, Section E'
_journal_year     2011
_journal_volume     67
_journal_issue      4
_journal_page_first     o790
_journal_page_last     o790
_journal_paper_category     QO
_journal_coeditor_code     HB5803
_publ_contact_author_name     'Yeon Tae Jeong'
_publ_contact_author_address
;
Department of Image Science and Engineering
Pukyong National University
Busan, Korea
;
_publ_contact_author_email     ytjeong@pknu.ac.kr
_publ_contact_author_fax     '  '
_publ_contact_author_phone     '+82-51-629-6411'
_publ_section_title
;
2,4-Bis(4-propoxyphenyl)-3-azabicyclo[3.3.1]nonan-9-one
;
loop_
    _publ_author_name
    _publ_author_address
    'P. Parthiban'
;     Department of Image Science and Engineering
      Pukyong National University
      Busan 608 739
      Republic of Korea
;
    'V. Ramkumar'
;     Department of Chemistry
      IIT Madras, Chennai
      TamilNadu
      India
;
    'Yeon Tae Jeong'
;     Department of Image Science and Engineering
      Pukyong National University
      Busan 608 739
      Republic of Korea
;
_publ_section_synopsis     .
data_I
_audit_creation_method     SHELXL-97
_chemical_name_systematic
;
2,4-Bis(4-propoxyphenyl)-3-azabicyclo[3.3.1]nonan-9-one
;
_chemical_name_common     ?
_chemical_formula_moiety     'C26 H33 N O3'
_chemical_formula_sum     'C26 H33 N O3'
_chemical_formula_iupac     'C26 H33 N O3'
_chemical_formula_weight     407.53
_chemical_melting_point     ?
_symmetry_cell_setting     orthorhombic
_symmetry_space_group_name_H-M     'P n m a'
_symmetry_space_group_name_Hall     '-P 2ac 2n'
loop_
    _symmetry_equiv_pos_as_xyz
    'x, y, z'
    '-x+1/2, -y, z+1/2'
    '-x, y+1/2, -z'
    'x+1/2, -y+1/2, -z+1/2'
    '-x, -y, -z'
    'x-1/2, y, -z-1/2'
    'x, -y-1/2, z'
    '-x-1/2, y-1/2, z-1/2'
_cell_length_a     7.3846(4)
_cell_length_b     29.3963(19)
_cell_length_c     10.2739(7)
_cell_angle_alpha     90.00
_cell_angle_beta     90.00
_cell_angle_gamma     90.00
_cell_volume     2230.3(2)
_cell_formula_units_Z     4
_cell_measurement_reflns_used     1042
_cell_measurement_theta_min     2.29
_cell_measurement_theta_max     20.82
_cell_measurement_temperature     298(2)
_exptl_crystal_description     Block
_exptl_crystal_colour     colourless
_exptl_crystal_size_max     0.25
_exptl_crystal_size_mid     0.22
_exptl_crystal_size_min     0.20
_exptl_crystal_density_diffrn     1.214
_exptl_crystal_density_meas     ?
_exptl_crystal_density_method     'not measured'
_exptl_crystal_F_000     880
_exptl_absorpt_coefficient_mu     0.078
_exptl_absorpt_correction_type     multi-scan
_exptl_absorpt_process_details     '(SADABS; Bruker, 2004)'
_exptl_absorpt_correction_T_min     0.981
_exptl_absorpt_correction_T_max     0.985
_exptl_special_details
;
;
_diffrn_ambient_temperature     298(2)
_diffrn_radiation_type     MoK\a
_diffrn_radiation_wavelength     0.71073
_diffrn_radiation_source     'fine-focus sealed tube'
_diffrn_radiation_monochromator     graphite
_diffrn_measurement_device_type     'Bruker APEXII CCD'
_diffrn_measurement_method     '\f and \w'
_diffrn_detector_area_resol_mean     ?
_diffrn_reflns_number     7260
_diffrn_reflns_av_R_equivalents     0.0467
_diffrn_reflns_av_sigmaI/netI     0.0506
_diffrn_reflns_theta_min     2.10
_diffrn_reflns_theta_max     26.22
_diffrn_reflns_theta_full     25.00
_diffrn_measured_fraction_theta_max     0.810
_diffrn_measured_fraction_theta_full     0.905
_diffrn_reflns_limit_h_min     -8
_diffrn_reflns_limit_h_max     8
_diffrn_reflns_limit_k_min     -31
_diffrn_reflns_limit_k_max     32
_diffrn_reflns_limit_l_min     -12
_diffrn_reflns_limit_l_max     10
_diffrn_standards_number     ?
_diffrn_standards_interval_count     ?
_diffrn_standards_interval_time     ?
_diffrn_standards_decay_%     ?
_refine_special_details
;
Refinement of <i>F</i>^2^ against ALL reflections. The weighted <i>R</i>-factor
<i>wR</i> and goodness of fit <i>S</i> are based on <i>F</i>^2^, conventional
<i>R</i>-factors <i>R</i> are based on <i>F</i>, with <i>F</i> set to zero for
negative <i>F</i>^2^. The threshold expression of <i>F</i>^2^ >
\s(<i>F</i>^2^) is used only for calculating <i>R</i>-factors(gt) <i>etc</i>.
and is not relevant to the choice of reflections for refinement.
<i>R</i>-factors based on <i>F</i>^2^ are statistically about twice as large
as those based on <i>F</i>, and <i>R</i>- factors based on ALL data will be
even larger.
;
_reflns_number_total     1860
_reflns_number_gt     1121
_reflns_threshold_expression     I>2\s(I)
_refine_ls_structure_factor_coef     Fsqd
_refine_ls_matrix_type     full
_refine_ls_R_factor_all     0.0938
_refine_ls_R_factor_gt     0.0440
_refine_ls_wR_factor_gt     0.0852
_refine_ls_wR_factor_ref     0.1044
_refine_ls_goodness_of_fit_ref     0.996
_refine_ls_restrained_S_all     0.996
_refine_ls_number_reflns     1860
_refine_ls_number_parameters     146
_refine_ls_number_restraints     0
_refine_ls_hydrogen_treatment     mixed
_refine_ls_weighting_scheme     calc
_refine_ls_weighting_details
         'calc w=1/[\s^2^(Fo^2^)+(0.0404P)^2^+0.4368P] where P=(Fo^2^+2Fc^2^)/3'
_atom_sites_solution_hydrogens     geom
_atom_sites_solution_primary     direct
_atom_sites_solution_secondary     difmap
_refine_ls_shift/su_max     0.000
_refine_ls_shift/su_mean     0.000
_refine_diff_density_max     0.143
_refine_diff_density_min     -0.205
_refine_ls_extinction_method     none
_refine_ls_extinction_coef     ?
loop_
    _atom_type_symbol
    _atom_type_description
    _atom_type_scat_dispersion_real
    _atom_type_scat_dispersion_imag
    _atom_type_scat_source
    'C' 'C' 0.0033 0.0016
                         'International Tables Vol C Tables 4.2.6.8 and 6.1.1.4'
    'H' 'H' 0.0000 0.0000
                         'International Tables Vol C Tables 4.2.6.8 and 6.1.1.4'
    'N' 'N' 0.0061 0.0033
                         'International Tables Vol C Tables 4.2.6.8 and 6.1.1.4'
    'O' 'O' 0.0106 0.0060
                         'International Tables Vol C Tables 4.2.6.8 and 6.1.1.4'
_computing_data_collection     'APEX2 (Bruker, 2004)'
_computing_cell_refinement     'SAINT-Plus (Bruker, 2004)'
_computing_data_reduction     'SAINT-Plus and XPREP (Bruker, 2004)'
_computing_structure_solution     'SHELXS97 (Sheldrick, 2008)'
_computing_structure_refinement     'SHELXL97 (Sheldrick, 2008)'
_computing_molecular_graphics     'ORTEP-3 (Farrugia, 1997)'
_computing_publication_material     'SHELXL97 (Sheldrick, 2008)'
loop_
    _atom_site_type_symbol
    _atom_site_label
    _atom_site_fract_x
    _atom_site_fract_y
    _atom_site_fract_z
    _atom_site_U_iso_or_equiv
    _atom_site_adp_type
    _atom_site_calc_flag
    _atom_site_refinement_flags
    _atom_site_occupancy
    _atom_site_disorder_assembly
    _atom_site_disorder_group
    C C1 0.6512(3) 0.29134(6) 0.6070(2) 0.0384(5) Uani d . 1 . .
    H H1 0.6934 0.2893 0.6972 0.046 Uiso calc R 1 . .
    C C2 0.8207(3) 0.29225(7) 0.5180(2) 0.0426(6) Uani d . 1 . .
    H H2 0.8944 0.3188 0.5408 0.051 Uiso calc R 1 . .
    C C3 0.7815(3) 0.29351(7) 0.3708(2) 0.0474(6) Uani d . 1 . .
    H H3A 0.7004 0.3187 0.3529 0.057 Uiso calc R 1 . .
    H H3B 0.8940 0.2993 0.3249 0.057 Uiso calc R 1 . .
    C C4 0.6973(4) 0.2500 0.3174(3) 0.0482(8) Uani d S 1 . .
    H H4A 0.7093 0.2500 0.2234 0.058 Uiso calc SR 1 . .
    H H4B 0.5691 0.2500 0.3377 0.058 Uiso calc SR 1 . .
    C C5 0.9286(4) 0.2500 0.5451(3) 0.0437(8) Uani d S 1 . .
    C C6 0.5396(3) 0.33407(7) 0.5949(2) 0.0364(5) Uani d . 1 . .
    C C7 0.3900(3) 0.33809(7) 0.5140(2) 0.0418(6) Uani d . 1 . .
    H H7 0.3506 0.3130 0.4666 0.050 Uiso calc R 1 . .
    C C8 0.2990(3) 0.37892(7) 0.5032(2) 0.0426(6) Uani d . 1 . .
    H H8 0.1988 0.3811 0.4488 0.051 Uiso calc R 1 . .
    C C9 0.3553(3) 0.41666(7) 0.5724(2) 0.0389(6) Uani d . 1 . .
    C C10 0.5009(3) 0.41290(7) 0.6550(2) 0.0480(6) Uani d . 1 . .
    H H10 0.5384 0.4378 0.7040 0.058 Uiso calc R 1 . .
    C C11 0.5911(3) 0.37188(7) 0.6647(2) 0.0462(6) Uani d . 1 . .
    H H11 0.6901 0.3697 0.7204 0.055 Uiso calc R 1 . .
    C C12 0.3046(3) 0.49521(7) 0.6265(2) 0.0484(6) Uani d . 1 . .
    H H12A 0.4284 0.5039 0.6070 0.058 Uiso calc R 1 . .
    H H12B 0.2959 0.4889 0.7190 0.058 Uiso calc R 1 . .
    C C13 0.1778(3) 0.53290(7) 0.5904(2) 0.0578(7) Uani d . 1 . .
    H H13A 0.0545 0.5237 0.6096 0.069 Uiso calc R 1 . .
    H H13B 0.1863 0.5386 0.4976 0.069 Uiso calc R 1 . .
    C C14 0.2201(4) 0.57630(8) 0.6634(3) 0.0768(9) Uani d . 1 . .
    H H14A 0.2116 0.5708 0.7554 0.115 Uiso calc R 1 . .
    H H14B 0.1350 0.5995 0.6390 0.115 Uiso calc R 1 . .
    H H14C 0.3405 0.5861 0.6423 0.115 Uiso calc R 1 . .
    N N1 0.5477(4) 0.2500 0.5790(3) 0.0405(7) Uani d S 1 . .
    O O1 1.0831(3) 0.2500 0.5851(2) 0.0633(7) Uani d S 1 . .
    O O2 0.25630(19) 0.45579(5) 0.55359(16) 0.0531(5) Uani d . 1 . .
    H H1N 0.458(4) 0.2500 0.623(3) 0.029(9) Uiso d S 1 . .
loop_
    _atom_site_aniso_label
    _atom_site_aniso_U_11
    _atom_site_aniso_U_22
    _atom_site_aniso_U_33
    _atom_site_aniso_U_12
    _atom_site_aniso_U_13
    _atom_site_aniso_U_23
    C1 0.0415(12) 0.0358(12) 0.0380(13) -0.0030(10) -0.0027(10) -0.0016(10)
    C2 0.0377(13) 0.0352(12) 0.0548(16) -0.0049(10) 0.0003(11) -0.0056(11)
    C3 0.0497(14) 0.0433(13) 0.0492(15) 0.0036(11) 0.0091(12) 0.0038(12)
    C4 0.055(2) 0.049(2) 0.0407(19) 0.000 0.0047(16) 0.000
    C5 0.0354(19) 0.049(2) 0.047(2) 0.000 0.0018(16) 0.000
    C6 0.0379(12) 0.0346(12) 0.0368(13) -0.0022(10) 0.0005(10) -0.0019(10)
    C7 0.0445(13) 0.0362(13) 0.0445(14) -0.0045(11) -0.0023(11) -0.0051(11)
    C8 0.0439(13) 0.0424(14) 0.0415(14) -0.0020(11) -0.0081(11) -0.0027(11)
    C9 0.0413(13) 0.0318(13) 0.0436(14) -0.0017(10) 0.0042(11) 0.0011(10)
    C10 0.0508(15) 0.0388(14) 0.0543(16) -0.0033(11) -0.0069(13) -0.0129(12)
    C11 0.0435(14) 0.0436(14) 0.0515(15) 0.0004(11) -0.0117(12) -0.0081(12)
    C12 0.0519(14) 0.0357(13) 0.0575(15) -0.0046(11) 0.0027(12) -0.0054(12)
    C13 0.0594(15) 0.0400(14) 0.0740(18) 0.0013(12) 0.0019(14) -0.0047(13)
    C14 0.0743(19) 0.0471(15) 0.109(3) 0.0032(14) -0.0007(17) -0.0183(16)
    N1 0.0371(16) 0.0360(16) 0.0483(18) 0.000 0.0066(15) 0.000
    O1 0.0369(14) 0.0686(16) 0.0845(18) 0.000 -0.0115(13) 0.000
    O2 0.0604(10) 0.0345(9) 0.0644(11) 0.0053(7) -0.0124(8) -0.0074(8)
_geom_special_details
;
All e.s.d.'s (except the e.s.d. in the dihedral angle between two l.s. planes)
are estimated using the full covariance matrix. The cell e.s.d.'s are taken
into account individually in the estimation of e.s.d.'s in distances, angles
and torsion angles; correlations between e.s.d.'s in cell parameters are only
used when they are defined by crystal symmetry. An approximate (isotropic)
treatment of cell e.s.d.'s is used for estimating e.s.d.'s involving l.s.
planes.
;
loop_
    _geom_bond_atom_site_label_1
    _geom_bond_atom_site_label_2
    _geom_bond_site_symmetry_2
    _geom_bond_distance
    _geom_bond_publ_flag
    C1 N1 . 1.464(2) ?
    C1 C6 . 1.507(3) ?
    C1 C2 . 1.551(3) ?
    C1 H1 . 0.9800 ?
    C2 C5 . 1.502(3) ?
    C2 C3 . 1.540(3) ?
    C2 H2 . 0.9800 ?
    C3 C4 . 1.524(3) ?
    C3 H3A . 0.9700 ?
    C3 H3B . 0.9700 ?
    C4 C3 7_565 1.524(3) ?
    C4 H4A . 0.9700 ?
    C4 H4B . 0.9700 ?
    C5 O1 . 1.213(3) ?
    C5 C2 7_565 1.502(3) ?
    C6 C11 . 1.377(3) ?
    C6 C7 . 1.387(3) ?
    C7 C8 . 1.380(3) ?
    C7 H7 . 0.9300 ?
    C8 C9 . 1.381(3) ?
    C8 H8 . 0.9300 ?
    C9 C10 . 1.375(3) ?
    C9 O2 . 1.376(2) ?
    C10 C11 . 1.381(3) ?
    C10 H10 . 0.9300 ?
    C11 H11 . 0.9300 ?
    C12 O2 . 1.425(2) ?
    C12 C13 . 1.497(3) ?
    C12 H12A . 0.9700 ?
    C12 H12B . 0.9700 ?
    C13 C14 . 1.512(3) ?
    C13 H13A . 0.9700 ?
    C13 H13B . 0.9700 ?
    C14 H14A . 0.9600 ?
    C14 H14B . 0.9600 ?
    C14 H14C . 0.9600 ?
    N1 C1 7_565 1.464(2) ?
    N1 H1N . 0.80(3) ?
loop_
    _geom_angle_atom_site_label_1
    _geom_angle_atom_site_label_2
    _geom_angle_atom_site_label_3
    _geom_angle_site_symmetry_1
    _geom_angle_site_symmetry_3
    _geom_angle
    _geom_angle_publ_flag
    N1 C1 C6 . . 112.97(17) ?
    N1 C1 C2 . . 108.69(19) ?
    C6 C1 C2 . . 112.25(17) ?
    N1 C1 H1 . . 107.6 ?
    C6 C1 H1 . . 107.6 ?
    C2 C1 H1 . . 107.6 ?
    C5 C2 C3 . . 107.6(2) ?
    C5 C2 C1 . . 107.73(19) ?
    C3 C2 C1 . . 115.30(17) ?
    C5 C2 H2 . . 108.7 ?
    C3 C2 H2 . . 108.7 ?
    C1 C2 H2 . . 108.7 ?
    C4 C3 C2 . . 114.2(2) ?
    C4 C3 H3A . . 108.7 ?
    C2 C3 H3A . . 108.7 ?
    C4 C3 H3B . . 108.7 ?
    C2 C3 H3B . . 108.7 ?
    H3A C3 H3B . . 107.6 ?
    C3 C4 C3 . 7_565 114.1(3) ?
    C3 C4 H4A . . 108.7 ?
    C3 C4 H4A 7_565 . 108.7 ?
    C3 C4 H4B . . 108.7 ?
    C3 C4 H4B 7_565 . 108.7 ?
    H4A C4 H4B . . 107.6 ?
    O1 C5 C2 . 7_565 124.19(13) ?
    O1 C5 C2 . . 124.19(13) ?
    C2 C5 C2 7_565 . 111.6(3) ?
    C11 C6 C7 . . 117.62(19) ?
    C11 C6 C1 . . 118.61(18) ?
    C7 C6 C1 . . 123.75(19) ?
    C8 C7 C6 . . 120.7(2) ?
    C8 C7 H7 . . 119.7 ?
    C6 C7 H7 . . 119.7 ?
    C7 C8 C9 . . 120.7(2) ?
    C7 C8 H8 . . 119.6 ?
    C9 C8 H8 . . 119.6 ?
    C10 C9 O2 . . 124.69(19) ?
    C10 C9 C8 . . 119.24(19) ?
    O2 C9 C8 . . 116.06(19) ?
    C9 C10 C11 . . 119.5(2) ?
    C9 C10 H10 . . 120.3 ?
    C11 C10 H10 . . 120.3 ?
    C6 C11 C10 . . 122.3(2) ?
    C6 C11 H11 . . 118.9 ?
    C10 C11 H11 . . 118.9 ?
    O2 C12 C13 . . 108.35(18) ?
    O2 C12 H12A . . 110.0 ?
    C13 C12 H12A . . 110.0 ?
    O2 C12 H12B . . 110.0 ?
    C13 C12 H12B . . 110.0 ?
    H12A C12 H12B . . 108.4 ?
    C12 C13 C14 . . 111.9(2) ?
    C12 C13 H13A . . 109.2 ?
    C14 C13 H13A . . 109.2 ?
    C12 C13 H13B . . 109.2 ?
    C14 C13 H13B . . 109.2 ?
    H13A C13 H13B . . 107.9 ?
    C13 C14 H14A . . 109.5 ?
    C13 C14 H14B . . 109.5 ?
    H14A C14 H14B . . 109.5 ?
    C13 C14 H14C . . 109.5 ?
    H14A C14 H14C . . 109.5 ?
    H14B C14 H14C . . 109.5 ?
    C1 N1 C1 . 7_565 112.2(2) ?
    C1 N1 H1N . . 108.6(10) ?
    C1 N1 H1N 7_565 . 108.6(10) ?
    C9 O2 C12 . . 118.21(16) ?
loop_
    _geom_torsion_atom_site_label_1
    _geom_torsion_atom_site_label_2
    _geom_torsion_atom_site_label_3
    _geom_torsion_atom_site_label_4
    _geom_torsion_site_symmetry_1
    _geom_torsion_site_symmetry_2
    _geom_torsion_site_symmetry_3
    _geom_torsion_site_symmetry_4
    _geom_torsion
    _geom_torsion_publ_flag
    N1 C1 C2 C5 . . . . -58.5(2) ?
    C6 C1 C2 C5 . . . . 175.77(19) ?
    N1 C1 C2 C3 . . . . 61.6(2) ?
    C6 C1 C2 C3 . . . . -64.1(2) ?
    C5 C2 C3 C4 . . . . 52.0(3) ?
    C1 C2 C3 C4 . . . . -68.2(3) ?
    C2 C3 C4 C3 . . . 7_565 -42.1(3) ?
    C3 C2 C5 O1 . . . . 115.5(3) ?
    C1 C2 C5 O1 . . . . -119.6(3) ?
    C3 C2 C5 C2 . . . 7_565 -65.1(3) ?
    C1 C2 C5 C2 . . . 7_565 59.8(3) ?
    N1 C1 C6 C11 . . . . 154.5(2) ?
    C2 C1 C6 C11 . . . . -82.1(2) ?
    N1 C1 C6 C7 . . . . -27.5(3) ?
    C2 C1 C6 C7 . . . . 95.8(2) ?
    C11 C6 C7 C8 . . . . 1.0(3) ?
    C1 C6 C7 C8 . . . . -177.0(2) ?
    C6 C7 C8 C9 . . . . 0.2(3) ?
    C7 C8 C9 C10 . . . . -1.6(3) ?
    C7 C8 C9 O2 . . . . 179.35(19) ?
    O2 C9 C10 C11 . . . . -179.3(2) ?
    C8 C9 C10 C11 . . . . 1.7(3) ?
    C7 C6 C11 C10 . . . . -0.9(3) ?
    C1 C6 C11 C10 . . . . 177.2(2) ?
    C9 C10 C11 C6 . . . . -0.5(3) ?
    O2 C12 C13 C14 . . . . -179.8(2) ?
    C6 C1 N1 C1 . . . 7_565 -172.82(15) ?
    C2 C1 N1 C1 . . . 7_565 61.9(3) ?
    C10 C9 O2 C12 . . . . -1.4(3) ?
    C8 C9 O2 C12 . . . . 177.64(18) ?
    C13 C12 O2 C9 . . . . -179.52(18) ?
