# Supplementary material for: 2,4-Bis(4-propoxyphen­yl)-3-aza­bicyclo­[3.3.1]nonan-9-one
Source: Acta Crystallogr Sect E Struct Rep Online. 2011 Mar 5;67(Pt 4):o790. doi: 10.1107/S1600536811007483 (PMC3099911; doi:10.1107/S1600536811007483)
Supplement: Supplementary file 2 [file e-67-0o790-Isup2.hkl]

# 
# h,k,l, Fc-squared, Fo-squared, sigma(Fo-squared) and status flag 
# 
data_I
_shelx_title ' new in Pnma' 
_shelx_refln_list_code          4 
_shelx_F_calc_maximum      186.06 
_exptl_crystal_F_000       880.00 
_reflns_d_resolution_high  0.8043 
 
loop_ 
 _symmetry_equiv_pos_as_xyz 
 'x, y, z' 
 '-x+1/2, -y, z+1/2' 
 '-x, y+1/2, -z' 
 'x+1/2, -y+1/2, -z+1/2' 
 '-x, -y, -z' 
 'x-1/2, y, -z-1/2' 
 'x, -y-1/2, z' 
 '-x-1/2, y-1/2, z-1/2' 
 
_cell_length_a     7.3846 
_cell_length_b    29.3963 
_cell_length_c    10.2739 
_cell_angle_alpha  90.000 
_cell_angle_beta   90.000 
_cell_angle_gamma  90.000 
 
_shelx_F_squared_multiplier     1.000 
 
loop_ 
 _refln_index_h 
 _refln_index_k 
 _refln_index_l 
 _refln_F_squared_calc 
 _refln_F_squared_meas 
 _refln_F_squared_sigma 
 _refln_observed_status 
   2   0   0    17321.69    16898.72    246.84 o 
   4   0   0      164.80      154.42     13.23 o 
   6   0   0       12.35       21.22     12.29 o 
   8   0   0      141.49      113.44     26.18 o 
   2   1   0      198.67      183.14      8.37 o 
   4   1   0     3339.88     3562.15     52.97 o 
   6   1   0        0.61       -6.74      8.17 o 
   8   1   0      104.10      104.88     27.55 o 
   2   2   0     6619.52     6313.41     74.24 o 
   4   2   0     1720.16     1760.66     27.79 o 
   6   2   0       70.67       66.11     10.18 o 
   8   2   0      124.02       77.59     23.85 o 
   2   3   0     6938.90     6656.21     78.10 o 
   4   3   0     1246.65     1292.79     25.02 o 
   6   3   0       30.97       44.07      9.40 o 
   0   4   0     6191.77     5993.09    155.48 o 
   2   4   0     3469.21     3264.05     40.75 o 
   4   4   0      136.95      174.33      9.42 o 
   6   4   0        2.00        9.91      8.45 o 
   2   5   0      363.10      353.35     10.21 o 
   4   5   0      325.59      320.59     10.96 o 
   6   5   0      147.53      150.68     16.84 o 
   0   6   0     5968.46     5745.24    105.96 o 
   2   6   0      110.64      111.88      7.20 o 
   4   6   0      296.40      288.35     10.29 o 
   6   6   0        0.25       -5.35      7.97 o 
   2   7   0     4820.38     4839.85     65.89 o 
   4   7   0       36.24       29.74      5.95 o 
   6   7   0        0.00        0.95      8.54 o 
   0   8   0       50.74       38.04      7.66 o 
   2   8   0     2044.82     2071.87     31.94 o 
   4   8   0      281.63      255.27      9.59 o 
   6   8   0      235.72      243.56     13.55 o 
   2   9   0     1980.25     2063.36     32.15 o 
   4   9   0      145.08      167.18      8.44 o 
   6   9   0       20.95       22.27     23.48 o 
   0  10   0        3.11        9.28      6.95 o 
   2  10   0     2380.57     2456.04     37.35 o 
   4  10   0       91.42      104.21      9.53 o 
   6  10   0     1475.75     1463.59     31.57 o 
   2  11   0      412.29      465.65     12.72 o 
   4  11   0      407.12      419.17     11.84 o 
   6  11   0     1825.55     1805.35     35.79 o 
   0  12   0      516.29      525.40     19.51 o 
   2  12   0    12844.68    13838.42    178.66 o 
   4  12   0       13.20       14.46      5.77 o 
   6  12   0        6.09       12.45     12.63 o 
   2  13   0      328.15      391.79     13.74 o 
   4  13   0        7.90       16.46      5.72 o 
   6  13   0     1006.52     1050.67     34.33 o 
   0  14   0       58.13       64.83      9.82 o 
   2  14   0     1247.04     1250.07     26.80 o 
   4  14   0      119.69      118.13      7.46 o 
   6  14   0      407.07      406.20     26.65 o 
   2  15   0     1829.43     1935.93     37.43 o 
   4  15   0       12.11        6.77      5.45 o 
   6  15   0        7.82       25.25     12.73 o 
   0  16   0       65.00       65.22     10.79 o 
   2  16   0        1.17       -4.10      5.65 o 
   4  16   0        5.57        9.60      6.33 o 
   6  16   0      444.45      422.28     23.94 o 
   2  17   0      231.10      259.71     14.42 o 
   4  17   0      190.31      176.86      8.40 o 
   6  17   0       91.66      103.05     24.40 o 
   0  18   0     1794.63     1823.62     46.50 o 
   2  18   0       75.01       85.02      8.72 o 
   4  18   0       30.62       31.88      5.91 o 
   6  18   0       26.65       27.04     20.66 o 
   2  19   0        0.15        2.24      7.30 o 
   4  19   0       14.64       26.45      7.47 o 
   6  19   0        0.74      -19.04     19.04 o 
   0  20   0      554.41      596.55     25.79 o 
   2  20   0       90.86       82.13      9.57 o 
   4  20   0       74.53       62.86     13.33 o 
   6  20   0       18.91       54.76     24.18 o 
   2  21   0       97.03       84.89      9.68 o 
   4  21   0       49.24       25.61     12.13 o 
   6  21   0        0.55        5.85     21.38 o 
   0  22   0     1214.88     1221.59     38.97 o 
   2  22   0        9.59       -4.17      9.16 o 
   4  22   0      194.74      117.13     29.61 o 
   6  22   0        0.44      -18.39     18.39 o 
   2  23   0      152.36      157.18     12.26 o 
   4  23   0      633.59      611.46     42.10 o 
   0  24   0    15573.85    15157.11    285.13 o 
   2  24   0      425.45      429.03     17.17 o 
   4  24   0       19.04       66.74     23.35 o 
   2  25   0      131.56      155.20     12.39 o 
   4  25   0      183.02      111.60     26.54 o 
   0  26   0       57.64      137.41     35.47 o 
   2  26   0      540.47      556.83     20.22 o 
   4  26   0       53.20       43.52     24.34 o 
   2  27   0      425.82      405.37     21.55 o 
   4  27   0       63.66      140.88     28.62 o 
   0  28   0       31.81       26.72     14.52 o 
   2  28   0      358.90      344.85     19.00 o 
   2  29   0       21.22       11.84     21.25 o 
   0  30   0       45.22        4.05     20.29 o 
   0  32   0       10.30       -1.74     21.97 o 
   1   0   1    13130.02    12131.15    156.22 o 
   2   0   1     3592.80     3626.78     69.15 o 
   3   0   1        0.41        1.79      4.48 o 
   4   0   1      486.89      514.11     13.08 o 
   5   0   1        5.60        6.99      6.76 o 
   6   0   1       61.29       75.17     10.07 o 
   7   0   1      159.40      141.25     29.37 o 
   0   1   1     4930.59     4076.11    613.56 o 
   1   1   1     3466.44     3065.76     56.43 o 
   2   1   1     7765.97     7364.66     72.36 o 
   3   1   1       44.60       47.11      3.98 o 
   4   1   1      341.07      326.36      7.69 o 
   5   1   1       79.57       87.68      6.15 o 
   6   1   1        0.06       -6.30      6.30 o 
   7   1   1      463.23      467.73     20.83 o 
   1   2   1        9.74        6.28      3.70 o 
   2   2   1     1258.84     1159.83     13.51 o 
   3   2   1      222.56      231.04      5.83 o 
   4   2   1       13.95       16.85      4.15 o 
   5   2   1       25.57       32.02      5.42 o 
   6   2   1        5.00       -2.75      5.96 o 
   7   2   1      124.34      110.46     16.29 o 
   8   2   1        1.79        0.69     19.57 o 
   0   3   1      841.81      817.69     18.83 o 
   1   3   1    15053.05    14099.32    206.15 o 
   2   3   1      263.93      265.65      5.74 o 
   3   3   1      967.44      962.79     12.93 o 
   4   3   1      246.46      287.92      9.43 o 
   5   3   1        4.57        4.34      5.18 o 
   6   3   1        7.86        0.99      5.61 o 
   7   3   1       86.72       96.88     13.61 o 
   8   3   1       49.01       52.74     15.88 o 
   1   4   1     8676.06     8215.35    122.36 o 
   2   4   1      409.00      383.64      7.82 o 
   3   4   1      577.55      583.73      8.85 o 
   4   4   1        6.99        0.87      4.12 o 
   5   4   1       77.48       73.87      6.24 o 
   6   4   1       83.59       83.19      6.88 o 
   7   4   1       36.80       19.89      8.90 o 
   8   4   1       34.67       31.82     28.90 o 
   0   5   1     1398.56     1300.62     30.54 o 
   1   5   1     1247.69     1075.24     16.71 o 
   2   5   1      699.89      683.66     11.84 o 
   3   5   1       99.53      102.79      4.03 o 
   4   5   1        8.72       14.69      4.08 o 
   5   5   1      426.25      431.89     11.11 o 
   6   5   1        0.45       -1.70      5.41 o 
   7   5   1      101.42       95.28     11.91 o 
   1   6   1     1017.83      980.66     14.26 o 
   2   6   1        6.81        2.81      3.66 o 
   3   6   1       28.18       26.42      4.96 o 
   4   6   1       45.12       42.26      3.97 o 
   5   6   1      315.66      314.48      8.89 o 
   6   6   1       27.51       21.64      5.94 o 
   7   6   1      270.06      279.35     17.55 o 
   0   7   1      813.17      771.86     16.81 o 
   1   7   1      302.28      317.78      7.36 o 
   2   7   1     1536.69     1520.73     19.28 o 
   3   7   1       21.38       28.89      4.89 o 
   4   7   1      141.47      127.48      6.56 o 
   5   7   1      455.38      460.29     11.92 o 
   6   7   1        1.30        0.08      5.22 o 
   7   7   1      336.82      300.52     16.61 o 
   1   8   1       52.98       50.32      4.33 o 
   2   8   1       93.75       97.27      5.06 o 
   3   8   1      927.15      939.32     15.25 o 
   4   8   1     1317.94     1297.86     21.50 o 
   5   8   1      977.24      997.85     15.69 o 
   6   8   1      259.98      285.33     13.53 o 
   7   8   1      182.66      196.04     16.45 o 
   0   9   1      945.02      931.07     23.84 o 
   1   9   1     3286.15     3404.45     34.00 o 
   2   9   1      519.01      517.75     10.78 o 
   3   9   1     2303.88     2411.99     29.54 o 
   4   9   1       46.47       49.44      7.56 o 
   5   9   1       51.24       62.00      7.29 o 
   6   9   1      826.01      805.80     27.83 o 
   7   9   1       23.29       15.01     10.17 o 
   1  10   1       28.27       16.68      3.52 o 
   2  10   1       70.06       75.77      5.41 o 
   3  10   1      136.88      141.05      6.70 o 
   4  10   1      171.68      163.94      8.17 o 
   5  10   1       25.19       24.44      6.62 o 
   6  10   1       14.07        7.21      8.68 o 
   7  10   1       35.58       31.89     10.58 o 
   0  11   1       61.55       63.26      6.21 o 
   1  11   1     2197.10     2261.55     24.51 o 
   2  11   1     1890.99     2041.80     27.18 o 
   3  11   1      380.58      390.89     10.33 o 
   4  11   1       56.78       67.02     10.15 o 
   5  11   1     1241.31     1204.77     20.52 o 
   6  11   1       13.00       22.52      8.23 o 
   7  11   1       76.61       86.37     15.60 o 
   1  12   1     2895.00     3243.31     35.72 o 
   2  12   1     2610.99     2826.49     35.54 o 
   3  12   1      110.05      111.03      8.31 o 
   4  12   1      800.79      825.11     16.34 o 
   5  12   1      462.57      445.26     13.07 o 
   6  12   1       19.74       21.49      8.21 o 
   7  12   1       87.43      111.12     17.09 o 
   0  13   1       25.32       10.63      6.02 o 
   1  13   1      778.19      791.20     14.76 o 
   2  13   1      697.47      737.51     13.43 o 
   3  13   1      112.45      105.20      6.80 o 
   4  13   1      359.71      350.78     11.26 o 
   5  13   1      933.94      896.39     17.73 o 
   6  13   1        0.52       -7.26      7.26 o 
   7  13   1       39.42       29.46     15.70 o 
   1  14   1      274.90      300.46      8.40 o 
   2  14   1        3.45        2.09      4.48 o 
   3  14   1      191.63      191.87      8.21 o 
   4  14   1      120.24      148.00      8.63 o 
   5  14   1      253.66      260.76     10.55 o 
   6  14   1        0.03       -4.58      7.51 o 
   7  14   1       58.66       53.28     24.60 o 
   0  15   1        0.45        1.13      5.55 o 
   1  15   1     1968.55     2139.55     24.89 o 
   2  15   1       21.60       16.03      3.88 o 
   3  15   1     1929.41     1978.15     29.04 o 
   4  15   1       44.78       39.14      7.06 o 
   5  15   1       60.81       66.91      7.58 o 
   6  15   1      500.87      545.04     16.93 o 
   7  15   1        0.71      -19.01     19.01 o 
   1  16   1      124.84      128.61      6.80 o 
   2  16   1       12.94       19.92      4.39 o 
   3  16   1      530.67      534.98     14.11 o 
   4  16   1      515.79      525.60     14.03 o 
   5  16   1      612.28      622.35     16.10 o 
   6  16   1       93.96       82.86     12.33 o 
   7  16   1       92.96       80.99     19.19 o 
   0  17   1        9.69        3.05      6.75 o 
   1  17   1      297.69      262.03      8.44 o 
   2  17   1      466.62      470.42     10.86 o 
   3  17   1       27.21       30.69      8.51 o 
   4  17   1      248.78      247.08     10.45 o 
   5  17   1      290.12      332.50     12.29 o 
   6  17   1        7.70       -3.30     11.29 o 
   7  17   1      250.43      286.82     34.67 o 
   1  18   1      340.07      324.08      9.30 o 
   2  18   1       79.02       85.59      7.84 o 
   3  18   1      158.17      151.15      8.68 o 
   4  18   1       24.81       23.32      7.28 o 
   5  18   1        0.88       -1.01      6.90 o 
   6  18   1        8.48       13.32     12.63 o 
   7  18   1      194.77      186.96     31.81 o 
   0  19   1        1.09       -3.93      6.96 o 
   1  19   1      211.03      202.22     12.52 o 
   2  19   1      139.41      108.18      6.44 o 
   3  19   1        3.22        0.85      6.32 o 
   4  19   1       22.03       25.78      7.33 o 
   5  19   1       79.94       69.73     10.26 o 
   6  19   1        0.85        1.92     14.73 o 
   1  20   1      127.75      119.69      7.23 o 
   2  20   1      102.31       90.02      6.66 o 
   3  20   1        7.26        3.92      6.65 o 
   4  20   1       30.00       13.24      6.12 o 
   5  20   1       18.21        9.99      9.32 o 
   6  20   1       41.13       42.36     22.23 o 
   0  21   1       23.12        6.45     12.62 o 
   1  21   1      286.75      289.70      9.63 o 
   2  21   1       29.57       38.49      7.52 o 
   3  21   1       54.23       68.13      8.02 o 
   4  21   1       14.05        1.19      6.65 o 
   5  21   1        0.01      -10.69     10.69 o 
   6  21   1        4.36       -2.96     20.89 o 
   1  22   1        7.69       12.73      6.13 o 
   2  22   1      192.02      191.32      8.80 o 
   3  22   1      102.81      114.07      9.84 o 
   4  22   1       39.08       42.39      7.93 o 
   5  22   1      106.49       89.77     22.40 o 
   6  22   1       29.77       37.30     23.25 o 
   0  23   1       23.66       18.37      9.41 o 
   1  23   1      597.91      589.28     14.15 o 
   2  23   1      737.57      766.94     15.46 o 
   3  23   1       53.10       94.09     10.78 o 
   4  23   1      144.37      148.68     11.58 o 
   5  23   1       21.08       11.32     14.52 o 
   6  23   1        0.40       30.06     23.29 o 
   1  24   1      748.44      780.35     16.28 o 
   2  24   1       63.45       52.23      7.05 o 
   3  24   1        6.57        1.06      6.75 o 
   4  24   1       75.99       39.14     15.36 o 
   5  24   1        0.47      -18.81     18.81 o 
   6  24   1        5.78       -3.59     20.69 o 
   0  25   1     1586.25     1546.60     33.67 o 
   1  25   1        0.30       10.07      6.61 o 
   2  25   1       50.54       48.42      6.96 o 
   3  25   1      149.48      130.73     12.56 o 
   4  25   1        3.64        9.92     15.23 o 
   5  25   1        8.57       10.72     20.66 o 
   1  26   1        3.03        8.36      6.50 o 
   2  26   1       91.22       86.80      9.02 o 
   3  26   1      115.03       82.25     11.74 o 
   4  26   1       16.62        2.10     15.34 o 
   5  26   1        7.43        1.71     20.46 o 
   0  27   1      227.08      236.67     14.75 o 
   1  27   1     1851.61     1853.88     27.12 o 
   2  27   1       53.53       41.88     10.03 o 
   3  27   1       34.24       61.19     18.76 o 
   4  27   1       32.23       31.77     21.64 o 
   5  27   1       27.38        5.69     22.53 o 
   1  28   1      375.26      420.70     14.02 o 
   2  28   1        0.04       10.83     12.04 o 
   3  28   1       45.27       66.11     24.54 o 
   4  28   1       15.09       20.10     23.45 o 
   0  29   1        3.70       10.70     11.70 o 
   1  29   1       58.98       59.88     10.17 o 
   2  29   1       23.95        9.44     13.52 o 
   3  29   1       50.54       46.41     23.32 o 
   1  30   1        0.23       -8.45     14.04 o 
   2  30   1       60.26       60.66     41.33 o 
   0  31   1       16.51      -19.77     19.77 o 
   1  31   1       16.98       -1.35     26.02 o 
   1  32   1        2.66        7.17     21.58 o 
   0   0   2    34617.57    32757.82    581.26 o 
   1   0   2    23225.33    21810.03    276.37 o 
   2   0   2     1825.24     1895.13     29.11 o 
   3   0   2     8137.11     8342.42    124.81 o 
   4   0   2      349.18      361.41     10.92 o 
   5   0   2        0.02       -6.19      6.19 o 
   6   0   2        0.47       -6.75      7.51 o 
   7   0   2       67.52       58.21     12.13 o 
   1   1   2     9554.63     9064.55     95.52 o 
   2   1   2     5888.69     5757.01     54.38 o 
   3   1   2      126.92      132.81      5.17 o 
   4   1   2      991.19     1030.24     13.25 o 
   5   1   2      281.25      291.81      8.09 o 
   6   1   2        0.34       -2.09      5.07 o 
   7   1   2       32.25       35.36      8.19 o 
   0   2   2     1889.25     1843.40     31.26 o 
   1   2   2    12624.09    11781.59    124.56 o 
   2   2   2     3273.53     3204.80     40.48 o 
   3   2   2       24.21       24.55      4.66 o 
   4   2   2      374.03      416.51      8.80 o 
   5   2   2       48.53       52.73      5.12 o 
   6   2   2        2.60        4.93      5.39 o 
   7   2   2      223.78      223.04     13.39 o 
   1   3   2     7131.34     7053.38     92.47 o 
   2   3   2      792.18      712.48     13.96 o 
   3   3   2      153.48      151.66      6.41 o 
   4   3   2       46.66       47.72      3.85 o 
   5   3   2        9.09       15.50      4.43 o 
   6   3   2       14.38       10.66      5.27 o 
   7   3   2        3.09        4.67      8.82 o 
   0   4   2      626.44      600.49     18.84 o 
   1   4   2     5725.87     5463.28     84.63 o 
   2   4   2      852.60      832.53     15.55 o 
   3   4   2       18.26       12.75      4.51 o 
   4   4   2       20.25       15.27      4.48 o 
   5   4   2      295.15      315.66      8.85 o 
   6   4   2       78.41       84.27      5.84 o 
   7   4   2        0.23       -3.48     12.30 o 
   1   5   2      166.86      162.74     12.63 o 
   2   5   2      361.70      371.01     11.15 o 
   3   5   2      600.00      638.47     11.34 o 
   4   5   2      189.01      173.78      8.24 o 
   5   5   2      726.56      711.88     16.23 o 
   6   5   2       55.02       63.84      8.14 o 
   7   5   2      105.52      100.52     11.44 o 
   0   6   2     1121.01     1071.57     51.94 o 
   1   6   2      595.09      580.84     15.85 o 
   2   6   2        7.23       -5.18      6.39 o 
   3   6   2      169.09      169.61      6.18 o 
   4   6   2       43.92       41.91      6.26 o 
   5   6   2       12.67       15.03      6.75 o 
   6   6   2       11.32        0.15      7.90 o 
   7   6   2       10.92        9.18     10.00 o 
   1   7   2      313.22      317.37     11.00 o 
   2   7   2      111.27      116.26      7.26 o 
   3   7   2      505.09      482.58      9.84 o 
   4   7   2       16.85       20.57      6.09 o 
   5   7   2       31.38       43.40      7.84 o 
   6   7   2       57.30       62.98      9.21 o 
   7   7   2       88.85      104.78     12.71 o 
   0   8   2      216.10      220.09     10.50 o 
   1   8   2      425.40      420.47     12.70 o 
   2   8   2      427.66      454.82     12.37 o 
   3   8   2      116.55      128.47     11.40 o 
   4   8   2      120.68      122.63      7.96 o 
   5   8   2      161.25      166.42     11.26 o 
   6   8   2       12.21        9.50      7.57 o 
   7   8   2      129.81      126.22     13.29 o 
   1   9   2      848.06      877.21     14.27 o 
   2   9   2       88.45       79.57      4.51 o 
   3   9   2       43.30       36.52      5.18 o 
   4   9   2       30.93       24.15      6.41 o 
   5   9   2       60.47       71.35      8.36 o 
   6   9   2       49.67       47.16      8.19 o 
   7   9   2       34.75       15.22     28.55 o 
   0  10   2     1714.05     1621.43     34.17 o 
   1  10   2        0.04       -4.01      4.01 o 
   2  10   2      354.78      404.47      9.61 o 
   3  10   2       44.10       61.46      5.70 o 
   4  10   2      184.04      187.82      9.03 o 
   5  10   2      174.84      173.56     10.43 o 
   6  10   2      427.14      411.71     14.73 o 
   7  10   2       42.20       59.44     14.24 o 
   1  11   2      125.81      126.34      6.29 o 
   2  11   2       83.20       78.15      5.44 o 
   3  11   2     2406.98     2431.90     32.49 o 
   4  11   2      324.01      333.08     11.53 o 
   5  11   2        2.61       15.32      7.56 o 
   6  11   2      443.58      462.68     17.08 o 
   7  11   2       58.88       49.50     13.96 o 
   0  12   2      870.78      993.89     28.15 o 
   1  12   2     1317.91     1455.38     21.42 o 
   2  12   2     6734.39     7110.76     79.33 o 
   3  12   2      480.43      476.52     12.17 o 
   4  12   2     1376.61     1383.32     23.48 o 
   5  12   2     1202.47     1191.06     23.21 o 
   6  12   2      294.16      286.59     13.00 o 
   7  12   2       21.44       23.89     15.62 o 
   1  13   2       42.70       57.15      5.69 o 
   2  13   2       14.72       24.43      5.21 o 
   3  13   2      968.47     1004.01     18.17 o 
   4  13   2        4.67        0.28      6.58 o 
   5  13   2      217.04      217.59     11.39 o 
   6  13   2      161.74      172.58     11.39 o 
   7  13   2       86.92      107.13     32.07 o 
   0  14   2     2589.25     2762.26     50.16 o 
   1  14   2       17.62       16.48      5.17 o 
   2  14   2       10.07       -4.99      4.99 o 
   3  14   2       31.06       35.40      6.83 o 
   4  14   2      227.60      226.94     13.51 o 
   5  14   2      244.85      264.55     12.05 o 
   6  14   2      293.59      315.85     13.54 o 
   1  15   2     1423.82     1442.58     22.48 o 
   2  15   2        8.12       12.32      5.34 o 
   3  15   2      585.57      563.53     18.06 o 
   4  15   2       55.18       32.12      7.62 o 
   5  15   2      191.76      212.05     11.49 o 
   6  15   2      143.06      148.47     11.63 o 
   0  16   2      496.05      531.19     18.47 o 
   1  16   2       11.18       11.48      5.15 o 
   2  16   2      220.02      225.48      9.30 o 
   3  16   2       86.39       94.02      7.95 o 
   4  16   2      173.91      184.21     10.30 o 
   5  16   2        0.18       -3.79      7.44 o 
   6  16   2        5.25        1.48      8.76 o 
   1  17   2       11.57        4.60      4.43 o 
   2  17   2       20.13       19.67      7.74 o 
   3  17   2       29.87       29.68      6.93 o 
   4  17   2        1.32       -2.95      6.96 o 
   5  17   2        1.50        7.44      7.51 o 
   6  17   2       15.11       18.12      9.29 o 
   7  17   2        0.13      -19.54     19.54 o 
   0  18   2      173.88      179.80     12.63 o 
   1  18   2      327.32      302.46     16.55 o 
   2  18   2       44.16       47.29      7.21 o 
   3  18   2       17.65       22.67      7.06 o 
   4  18   2       76.04       70.12      9.97 o 
   5  18   2       19.97       28.96      8.15 o 
   6  18   2        9.24       -2.48     18.11 o 
   7  18   2       29.77        4.74     21.84 o 
   1  19   2        2.22        8.79      6.31 o 
   2  19   2        3.03        6.25      6.62 o 
   3  19   2        0.06        3.01      7.06 o 
   4  19   2       68.30       67.86      9.02 o 
   5  19   2       58.40       76.93      9.96 o 
   6  19   2        8.77        2.65     14.44 o 
   7  19   2       89.00      103.94     26.35 o 
   0  20   2      309.80      299.07     16.06 o 
   1  20   2      170.18      169.52      9.59 o 
   2  20   2        0.89        1.35      6.72 o 
   3  20   2       13.42       13.04      7.63 o 
   4  20   2        6.93        6.42      7.39 o 
   5  20   2      124.39       96.67     10.64 o 
   6  20   2       95.47       89.53     23.91 o 
   7  20   2       25.38       63.94     25.26 o 
   1  21   2      297.83      277.67     11.64 o 
   2  21   2       47.34       36.22      9.51 o 
   3  21   2        1.14       -0.21      7.79 o 
   4  21   2        0.81       -7.25      7.25 o 
   5  21   2       10.19       24.41      9.75 o 
   6  21   2        0.78      -15.03     18.62 o 
   7  21   2        1.71        3.22     22.86 o 
   0  22   2      389.60      373.87     19.05 o 
   1  22   2      152.23      146.89      9.76 o 
   2  22   2      364.01      332.81     19.36 o 
   3  22   2        1.07       -7.00      7.00 o 
   4  22   2      130.80      124.03     11.09 o 
   5  22   2        1.82      -16.22     16.22 o 
   6  22   2       12.69       17.24     19.37 o 
   1  23   2      495.01      477.68     16.28 o 
   2  23   2      468.87      487.04     19.50 o 
   3  23   2      100.09       90.97      9.54 o 
   4  23   2      253.56      258.26     13.79 o 
   5  23   2       43.85       45.92     19.70 o 
   6  23   2        0.65       20.66     20.39 o 
   0  24   2     1836.49     1813.30     43.26 o 
   1  24   2      436.64      435.78     17.46 o 
   2  24   2      155.34      140.96     10.29 o 
   3  24   2      715.22      651.84     19.87 o 
   4  24   2       10.36        3.89     10.16 o 
   5  24   2        0.23      -10.72     17.83 o 
   6  24   2        1.51      -14.67     19.21 o 
   1  25   2      521.89      536.25     16.78 o 
   2  25   2      109.98      107.55      9.91 o 
   3  25   2        7.76       15.07      9.68 o 
   4  25   2       45.22       43.43     16.56 o 
   5  25   2       11.64       21.68     19.87 o 
   6  25   2        0.00        5.49     21.45 o 
   0  26   2       29.55       23.23     11.35 o 
   1  26   2      559.40      561.20     17.29 o 
   2  26   2       98.13      113.41     11.52 o 
   3  26   2        7.28       -2.46     10.63 o 
   4  26   2        6.02      -17.37     17.37 o 
   5  26   2        3.16       -4.90     18.95 o 
   1  27   2       96.17      121.50     11.31 o 
   2  27   2       64.77       72.35     12.97 o 
   3  27   2        1.04      -11.88     11.88 o 
   4  27   2        0.00       10.10     19.34 o 
   5  27   2        4.25       -5.07     19.67 o 
   0  28   2        3.73      -11.21     12.95 o 
   1  28   2      111.95      117.78     13.27 o 
   2  28   2       63.26       91.61     40.98 o 
   3  28   2       18.74      -13.19     13.19 o 
   4  28   2        3.89       13.81     20.59 o 
   5  28   2       32.14       -2.93     19.21 o 
   1  29   2       63.90       79.93     17.48 o 
   2  29   2       18.28       48.50     26.69 o 
   3  29   2       61.64       71.70     23.52 o 
   4  29   2       15.62      -16.18     20.39 o 
   1  30   2        1.65        8.59     21.89 o 
   2  30   2       10.06        6.89     14.92 o 
   3  30   2       24.15       28.32     20.59 o 
   1   0   3     3803.76     3699.69     51.38 o 
   2   0   3      511.15      553.73     12.68 o 
   3   0   3      295.17      303.76     11.01 o 
   4   0   3      346.50      366.49     18.40 o 
   5   0   3       24.68        3.08      9.05 o 
   6   0   3      207.63      226.22     14.63 o 
   7   0   3       53.32       24.82     13.24 o 
   0   1   3    17082.77    17061.76    215.97 o 
   1   1   3    10559.56    10264.78     93.75 o 
   2   1   3     2029.72     2018.54     25.78 o 
   3   1   3       16.19        8.67      4.38 o 
   4   1   3      233.84      271.67      6.94 o 
   5   1   3       19.82       24.24      4.40 o 
   6   1   3        1.77        3.70      5.25 o 
   7   1   3      101.41       93.31     11.76 o 
   1   2   3       18.45       15.76      4.30 o 
   2   2   3     2140.51     2063.78     26.34 o 
   3   2   3      556.67      620.13     13.43 o 
   4   2   3       24.22       24.88      5.81 o 
   5   2   3       11.95       15.24      5.79 o 
   6   2   3       62.97       63.32      7.26 o 
   7   2   3        2.94       -8.47     10.13 o 
   0   3   3     1061.42     1022.00     21.88 o 
   1   3   3     4474.33     4483.36     50.33 o 
   2   3   3     1996.86     2005.60     25.96 o 
   3   3   3        0.08        3.17      3.08 o 
   4   3   3      349.56      352.91     15.59 o 
   5   3   3       92.66       74.90      8.00 o 
   6   3   3        0.07       -2.61      6.13 o 
   7   3   3        0.31        2.20      8.81 o 
   1   4   3       69.12       68.63      7.29 o 
   2   4   3     1692.04     1655.37     24.23 o 
   3   4   3     3115.06     3083.56     38.18 o 
   4   4   3       36.96       36.95      6.49 o 
   5   4   3      303.64      282.33     11.19 o 
   6   4   3       29.56       38.99      7.16 o 
   7   4   3       32.99       42.01      9.70 o 
   8   4   3        1.62       18.16     25.75 o 
   0   5   3     3846.89     3778.70     76.02 o 
   1   5   3        4.07        3.37      5.72 o 
   2   5   3      476.18      458.31     14.78 o 
   3   5   3     2548.94     2446.29     34.41 o 
   4   5   3       21.45        7.85      5.41 o 
   5   5   3       22.47       16.77      5.22 o 
   6   5   3      178.29      182.68     10.04 o 
   7   5   3        0.92       24.83     10.45 o 
   8   5   3        0.47      -20.92     20.92 o 
   1   6   3     1233.94     1217.24     23.09 o 
   2   6   3       18.21        5.97      4.83 o 
   3   6   3      542.80      504.54     11.27 o 
   4   6   3       10.75        3.00      5.30 o 
   5   6   3      120.33      136.24      9.25 o 
   6   6   3        9.83       -2.84      7.95 o 
   7   6   3       53.65       55.91     12.57 o 
   8   6   3       99.64       78.45     31.31 o 
   0   7   3      812.89      790.27     25.02 o 
   1   7   3      151.06      140.42      8.42 o 
   2   7   3      462.45      436.67     21.02 o 
   3   7   3      113.11      110.99      6.63 o 
   4   7   3      475.48      480.39     12.90 o 
   5   7   3      106.58      110.14      8.60 o 
   6   7   3       11.66        1.28      7.93 o 
   7   7   3       59.16       69.04     11.87 o 
   8   7   3       54.15       53.45     29.70 o 
   1   8   3      501.81      516.36     14.53 o 
   2   8   3       37.11       33.21      5.66 o 
   3   8   3      221.32      205.73      9.97 o 
   4   8   3      198.19      225.15      9.65 o 
   5   8   3      154.77      158.88     10.56 o 
   6   8   3       58.62       55.65     11.73 o 
   7   8   3      120.08      119.52     18.40 o 
   8   8   3        0.01        1.61     26.21 o 
   0   9   3       81.46       61.50     19.69 o 
   1   9   3       28.77       30.52      6.61 o 
   2   9   3      107.43       96.25      7.49 o 
   3   9   3       46.69       50.57      7.22 o 
   4   9   3      728.67      766.68     14.57 o 
   5   9   3       10.09        6.55      8.46 o 
   6   9   3      774.03      699.96     19.30 o 
   7   9   3        0.00      -11.67     11.67 o 
   8   9   3       18.33       67.13     30.42 o 
   1  10   3      372.18      384.24     13.48 o 
   2  10   3      492.58      471.49     13.66 o 
   3  10   3      103.10      108.67      8.74 o 
   4  10   3       53.77       50.52      7.01 o 
   5  10   3       59.22       63.03     10.24 o 
   6  10   3       91.67      101.08     11.43 o 
   7  10   3       88.99       91.15     19.07 o 
   0  11   3     6746.72     7340.75    155.92 o 
   1  11   3       10.91       -0.67      3.71 o 
   2  11   3      513.18      524.98     15.21 o 
   3  11   3        0.18       -6.27      6.27 o 
   4  11   3       67.82       76.62      8.74 o 
   5  11   3       89.06       68.01      9.80 o 
   6  11   3       76.02       75.95      9.79 o 
   7  11   3        5.44       -3.40     14.88 o 
   1  12   3        0.14       -4.47      7.42 o 
   2  12   3      718.96      758.39     14.43 o 
   3  12   3      335.52      337.29      9.83 o 
   4  12   3     1276.58     1244.84     22.22 o 
   5  12   3      991.56      969.25     21.04 o 
   6  12   3      259.24      276.79     14.81 o 
   7  12   3       60.24       49.31     17.00 o 
   0  13   3     1194.01     1234.55     28.47 o 
   1  13   3      286.91      292.45      9.57 o 
   2  13   3     1514.61     1632.94     24.37 o 
   3  13   3       10.29        8.46      5.44 o 
   4  13   3       26.83       21.48      6.80 o 
   5  13   3      139.80      147.24     10.47 o 
   6  13   3      100.48       99.62     11.64 o 
   7  13   3       34.27       32.01     23.24 o 
   1  14   3      120.16      102.03      6.97 o 
   2  14   3      716.69      708.43     14.92 o 
   3  14   3      149.21      151.95      8.02 o 
   4  14   3        1.52       -6.38      6.38 o 
   5  14   3       22.00       14.39      8.18 o 
   6  14   3       84.89       94.33     13.50 o 
   7  14   3       18.32       16.97     21.41 o 
   0  15   3      327.99      345.62     27.55 o 
   1  15   3      301.27      301.62     10.31 o 
   2  15   3        0.00       -3.12      5.41 o 
   3  15   3      232.62      242.18     17.07 o 
   4  15   3      501.16      486.43     14.22 o 
   5  15   3        0.37       -6.71      7.33 o 
   6  15   3      558.04      574.19     23.76 o 
   1  16   3      148.66      163.16      8.59 o 
   2  16   3       36.40       45.87      6.69 o 
   3  16   3      134.52      138.17      8.66 o 
   4  16   3      159.56      169.53     10.88 o 
   5  16   3      358.24      359.88     14.01 o 
   6  16   3       83.66       83.87     11.55 o 
   0  17   3        0.27        1.27      7.13 o 
   1  17   3        4.01        7.08      6.23 o 
   2  17   3      159.64      158.31     10.04 o 
   3  17   3       26.32       34.22      7.24 o 
   4  17   3      203.00      195.06     10.69 o 
   5  17   3       12.34       10.78      7.61 o 
   6  17   3        4.69        6.42      9.66 o 
   1  18   3      302.17      289.11     11.08 o 
   2  18   3       42.50       33.28      8.08 o 
   3  18   3       48.60       53.95      7.92 o 
   4  18   3       65.20       71.06     17.04 o 
   5  18   3       28.99       20.21      8.56 o 
   6  18   3       25.65       39.69     11.84 o 
   0  19   3      310.93      350.38     19.76 o 
   1  19   3        0.06        1.32      6.60 o 
   2  19   3        0.12       -6.18      6.18 o 
   3  19   3      194.92      182.71     10.53 o 
   4  19   3        0.18        5.85      7.40 o 
   5  19   3        2.98       12.92      8.40 o 
   6  19   3       54.65       78.98     14.11 o 
   7  19   3        1.18      -19.27     19.27 o 
   1  20   3       11.36        4.57      4.53 o 
   2  20   3       43.69       31.66      7.74 o 
   3  20   3      347.14      331.83     13.32 o 
   4  20   3        4.94       -4.01      7.57 o 
   5  20   3      304.70      319.43     16.23 o 
   6  20   3       15.25       19.31     18.72 o 
   7  20   3       11.42        8.85     22.63 o 
   0  21   3      292.38      269.47     16.56 o 
   1  21   3      219.91      224.98     12.06 o 
   2  21   3       44.49       57.67      8.44 o 
   3  21   3        1.28        7.87      7.61 o 
   4  21   3       26.86       37.11     10.18 o 
   5  21   3        7.61        5.36     10.71 o 
   6  21   3        0.93       39.63     18.91 o 
   1  22   3      144.76      142.05     10.25 o 
   2  22   3      461.95      461.51     15.39 o 
   3  22   3       14.23       13.32      7.70 o 
   4  22   3       11.52       27.84      8.81 o 
   5  22   3        1.33       -1.70     11.81 o 
   6  22   3       35.54       30.23     19.87 o 
   0  23   3      577.93      569.40     32.25 o 
   1  23   3      967.00     1005.86     21.87 o 
   2  23   3      510.93      477.87     24.58 o 
   3  23   3       41.74       42.44      8.76 o 
   4  23   3       65.99       62.77     13.54 o 
   5  23   3        1.53        2.47     13.52 o 
   6  23   3        0.00        3.88     19.18 o 
   1  24   3      210.05      221.28     13.50 o 
   2  24   3        9.34       15.65      9.17 o 
   3  24   3        7.10        6.05      9.89 o 
   4  24   3       90.72       36.82     13.22 o 
   5  24   3        5.92       13.58     16.97 o 
   6  24   3       52.17      100.88     23.68 o 
   0  25   3     2076.17     1930.38     46.51 o 
   1  25   3       31.46       30.24      8.29 o 
   2  25   3        0.22        5.98      7.18 o 
   3  25   3       23.44       38.05     16.91 o 
   4  25   3       16.99       -4.90     12.40 o 
   5  25   3       15.16       13.22     17.27 o 
   1  26   3      192.61      179.24     11.73 o 
   2  26   3      154.49      161.23     15.75 o 
   3  26   3      145.65      117.02     16.40 o 
   4  26   3        0.15       -7.20     12.65 o 
   5  26   3        9.62       26.64     18.62 o 
   0  27   3      119.42       88.27     17.14 o 
   1  27   3      116.98      115.09     12.84 o 
   2  27   3      181.62      149.83     39.24 o 
   3  27   3        6.02       -1.27     16.89 o 
   4  27   3       17.78       13.78     18.09 o 
   5  27   3        2.67       10.16     18.25 o 
   1  28   3        0.54       -2.17     13.32 o 
   2  28   3       69.26       99.13     16.73 o 
   3  28   3      242.52      220.76     20.52 o 
   4  28   3       11.87       45.69     19.90 o 
   5  28   3        0.31      -17.40     17.40 o 
   0  29   3      340.49      424.17     37.96 o 
   1  29   3        0.06      -16.71     18.06 o 
   2  29   3      108.26      129.76     26.25 o 
   3  29   3      288.95      318.39     33.09 o 
   4  29   3        0.05       -7.47     18.78 o 
   5  29   3        2.88        9.57     19.31 o 
   1  30   3        8.05        6.84     19.64 o 
   2  30   3       44.45       51.11     22.27 o 
   3  30   3       18.22       29.44     22.37 o 
   4  30   3        5.62        9.28     19.31 o 
   3  31   3        2.87       12.01     21.18 o 
   0   0   4     7562.91     7033.84    132.39 o 
   1   0   4      596.42      585.16     13.86 o 
   2   0   4      513.76      506.60     13.00 o 
   3   0   4        6.12       19.41      5.02 o 
   4   0   4      175.48      214.83      9.95 o 
   5   0   4       51.62       39.13     13.70 o 
   6   0   4       22.12       16.78     12.11 o 
   7   0   4      370.62      324.90     26.00 o 
   8   0   4        1.35        7.66     23.52 o 
   1   1   4       11.39       11.53      3.78 o 
   2   1   4     4955.39     5102.89     57.95 o 
   3   1   4       29.57       32.80      5.03 o 
   4   1   4       77.05       89.52     10.31 o 
   5   1   4      128.32      154.12      7.69 o 
   6   1   4        0.00       -3.06      6.29 o 
   7   1   4       65.12       82.40     14.36 o 
   8   1   4       18.18       25.56     25.98 o 
   0   2   4      173.56      153.96      9.70 o 
   1   2   4     5109.84     5047.21     56.93 o 
   2   2   4       64.08       72.89      5.75 o 
   3   2   4       33.71       28.23      5.20 o 
   4   2   4       70.92       66.23      7.47 o 
   5   2   4       34.34       22.85      5.96 o 
   6   2   4      122.80      134.66      9.14 o 
   7   2   4       96.77       93.65     13.51 o 
   8   2   4       13.94       -1.91     24.44 o 
   1   3   4       32.73       30.66      4.99 o 
   2   3   4      635.61      615.06     12.40 o 
   3   3   4      858.75      873.13     15.82 o 
   4   3   4        4.28        7.93      4.91 o 
   5   3   4      147.23      122.46     10.88 o 
   6   3   4       25.16       28.55      7.40 o 
   7   3   4        1.07       -9.90      9.90 o 
   8   3   4       78.57       82.59     28.68 o 
   0   4   4     2960.77     2913.10     50.49 o 
   1   4   4      149.08      156.33      6.79 o 
   2   4   4     1404.16     1349.93     20.17 o 
   3   4   4      689.32      657.84     13.52 o 
   4   4   4       17.69       16.64      6.35 o 
   5   4   4       32.31       26.16      7.39 o 
   6   4   4        4.89        0.04      6.76 o 
   7   4   4        3.02        1.26     10.52 o 
   8   4   4       39.56       65.92     28.91 o 
   1   5   4       20.22       24.61      4.78 o 
   2   5   4      778.33      727.70     15.56 o 
   3   5   4      575.18      528.84     12.87 o 
   4   5   4       18.91       34.37      6.47 o 
   5   5   4       20.02       23.92      7.11 o 
   6   5   4        2.40       12.41      8.77 o 
   7   5   4        9.96       13.02     12.82 o 
   8   5   4        6.41        1.15     25.72 o 
   0   6   4      288.61      286.58     16.27 o 
   1   6   4       38.45       34.01      6.73 o 
   2   6   4      315.95      272.57     11.84 o 
   3   6   4      120.51      111.88      6.63 o 
   4   6   4      107.63      109.33      7.35 o 
   5   6   4       72.77       70.60      8.03 o 
   6   6   4       16.67       20.83      7.97 o 
   7   6   4        0.10       -4.18     19.41 o 
   8   6   4       88.15      138.34     35.00 o 
   1   7   4     1082.51     1151.11     23.83 o 
   2   7   4        8.35        3.51      6.27 o 
   3   7   4       71.59       67.36     11.66 o 
   4   7   4       29.98       31.90      6.18 o 
   5   7   4       37.07       37.38      7.42 o 
   6   7   4       87.59       66.57     11.08 o 
   7   7   4       22.64       47.96     16.26 o 
   8   7   4       31.87       52.00     28.81 o 
   0   8   4        0.07        9.56     10.15 o 
   1   8   4       39.68       48.08      7.71 o 
   2   8   4      234.89      200.82     11.38 o 
   3   8   4      298.05      284.25     12.93 o 
   4   8   4      204.93      207.26      9.11 o 
   5   8   4        5.99        2.66      6.99 o 
   6   8   4       43.02       16.66     10.15 o 
   7   8   4       13.85       58.05     24.57 o 
   8   8   4        6.63      -21.77     21.77 o 
   1   9   4        1.46       -0.55      6.56 o 
   2   9   4       51.64       56.90      8.15 o 
   3   9   4       41.45       37.79      7.68 o 
   4   9   4      225.29      234.91      9.76 o 
   5   9   4      964.86      957.79     19.30 o 
   6   9   4       33.30       37.84     11.54 o 
   7   9   4        4.07       -5.92     21.02 o 
   8   9   4      131.62      129.43     32.40 o 
   0  10   4     1822.27     1923.19     48.80 o 
   1  10   4     1250.47     1287.72     26.46 o 
   2  10   4      480.41      444.06     18.16 o 
   3  10   4      409.49      403.28     14.56 o 
   4  10   4        0.04       -2.61      5.68 o 
   5  10   4        4.18       12.74      8.32 o 
   6  10   4        0.25       -6.31     10.61 o 
   7  10   4       94.64      119.04     29.90 o 
   1  11   4      224.37      280.84     12.52 o 
   2  11   4       22.43       13.01      4.76 o 
   3  11   4        6.03        9.47      7.55 o 
   4  11   4      654.02      652.51     12.84 o 
   5  11   4        0.78        2.25      8.81 o 
   6  11   4       26.11       28.16     13.46 o 
   7  11   4        3.73      -10.39     21.31 o 
   0  12   4     1482.47     1584.16     45.75 o 
   1  12   4      993.37     1025.73     21.33 o 
   2  12   4        3.09        9.32      6.76 o 
   3  12   4      226.71      250.52     12.50 o 
   4  12   4      871.35      868.41     18.10 o 
   5  12   4     1185.51     1112.14     33.18 o 
   6  12   4      138.78      127.56     19.41 o 
   7  12   4        5.92       13.58     24.70 o 
   1  13   4      324.48      312.60     12.36 o 
   2  13   4      103.84      103.41      9.36 o 
   3  13   4      133.01      124.80     10.52 o 
   4  13   4      796.02      790.30     17.17 o 
   5  13   4       12.66       16.13      7.79 o 
   6  13   4       41.43       28.39     15.46 o 
   7  13   4        8.20      -15.46     23.16 o 
   0  14   4      654.33      635.55     21.07 o 
   1  14   4      544.38      548.76     15.14 o 
   2  14   4      634.47      644.59     15.29 o 
   3  14   4      693.14      691.87     20.19 o 
   4  14   4       19.53       13.28      6.54 o 
   5  14   4        5.68       11.59      7.48 o 
   6  14   4        2.64       -6.95     13.70 o 
   1  15   4       47.73       46.44      7.49 o 
   2  15   4      116.07      115.56      7.97 o 
   3  15   4       99.99      105.53      7.42 o 
   4  15   4       10.58       -1.18      7.17 o 
   5  15   4      493.76      517.85     18.71 o 
   6  15   4      180.55      156.02     21.62 o 
   0  16   4       18.63       34.99      9.80 o 
   1  16   4      319.37      308.09     14.81 o 
   2  16   4       10.19       14.92      6.50 o 
   3  16   4       81.69       73.95      8.29 o 
   4  16   4      149.84      154.27      9.45 o 
   5  16   4       10.94        9.24      8.21 o 
   6  16   4      110.76       80.18     18.41 o 
   1  17   4      389.06      418.27     13.51 o 
   2  17   4       94.74      105.21      8.47 o 
   3  17   4        0.00       -2.34      6.48 o 
   4  17   4       28.04       26.55      8.20 o 
   5  17   4       57.60       71.16     16.87 o 
   6  17   4        0.04      -14.90     14.90 o 
   0  18   4      561.94      536.45     26.45 o 
   1  18   4        0.31        4.20      7.02 o 
   2  18   4        0.51       -6.71      6.71 o 
   3  18   4      112.78      111.07      8.88 o 
   4  18   4       18.09        4.02      6.92 o 
   5  18   4      119.13      146.74     20.79 o 
   6  18   4        0.79       -5.49     15.59 o 
   1  19   4       16.96       29.46      7.79 o 
   2  19   4       35.65       27.80     11.71 o 
   3  19   4      335.21      346.11     13.16 o 
   4  19   4        2.36       -3.59      6.93 o 
   5  19   4       21.62       19.90     11.38 o 
   6  19   4        3.52      -15.20     15.20 o 
   0  20   4       41.00       54.63     13.56 o 
   1  20   4        6.99        1.38      7.38 o 
   2  20   4      115.13      121.58      9.67 o 
   3  20   4      311.50      366.38     13.66 o 
   4  20   4       13.74       -1.47      8.89 o 
   5  20   4       65.57       64.34     11.62 o 
   6  20   4        1.11       -6.28     15.76 o 
   1  21   4       12.04       18.79      7.87 o 
   2  21   4      170.60      163.79     10.91 o 
   3  21   4      214.90      229.29     11.62 o 
   4  21   4        1.01        3.41      8.33 o 
   5  21   4        0.29       -9.61     10.28 o 
   6  21   4       25.37       27.46     17.66 o 
   0  22   4       45.62       52.74     12.71 o 
   1  22   4      825.34      724.69     27.19 o 
   2  22   4        0.05       -7.18      7.18 o 
   3  22   4       30.43       26.07      8.49 o 
   4  22   4       19.92       24.93     10.29 o 
   5  22   4       63.57       90.39     18.02 o 
   1  23   4      159.45      201.31     13.32 o 
   2  23   4      584.51      568.04     17.32 o 
   3  23   4       16.10       11.42      9.35 o 
   4  23   4        1.68        2.09     11.41 o 
   5  23   4       28.65       47.04     16.41 o 
   0  24   4      453.95      495.48     30.16 o 
   1  24   4       79.99       85.76      9.30 o 
   2  24   4       55.60       54.77      8.99 o 
   3  24   4       10.00        1.04     18.52 o 
   4  24   4       30.63       28.32     15.46 o 
   5  24   4       20.09       25.59     15.89 o 
   1  25   4        6.95        1.02      7.75 o 
   2  25   4      331.61      342.26     19.27 o 
   3  25   4        3.30      -11.78     11.78 o 
   4  25   4       14.24       13.52     15.43 o 
   5  25   4        3.58        9.80     14.90 o 
   0  26   4       52.04       68.05     18.93 o 
   1  26   4      199.58      190.32     16.20 o 
   2  26   4        9.10        3.74     12.73 o 
   3  26   4        1.68        1.97     15.79 o 
   4  26   4        0.21       -4.08     15.36 o 
   1  27   4        0.52      -11.74     11.74 o 
   2  27   4        5.25        3.39     16.68 o 
   3  27   4       32.81       17.24     17.86 o 
   4  27   4        1.36      -15.10     15.10 o 
   0  28   4      117.51      116.34     25.20 o 
   1  28   4      103.15       84.33     22.40 o 
   2  28   4      166.77      203.73     26.74 o 
   3  28   4       17.08       19.14     18.22 o 
   4  28   4       19.18       -0.92     17.43 o 
   1  29   4        0.62      -17.37     17.37 o 
   2  29   4       42.84       11.94     20.03 o 
   3  29   4        2.12      -16.87     17.89 o 
   4  29   4        3.68      -16.35     16.35 o 
   1  30   4        0.15      -19.31     19.31 o 
   2  30   4       40.44       29.90     22.83 o 
   3  30   4        5.82       -9.90     18.55 o 
   4  30   4        5.50        7.27     18.68 o 
   2  31   4       18.18        0.59     20.89 o 
   3  31   4       47.03      102.03     25.92 o 
   1   0   5       30.98       40.80      6.73 o 
   2   0   5     1388.21     1459.81     26.28 o 
   3   0   5      110.36      103.20     12.66 o 
   4   0   5       24.10       29.83     11.82 o 
   5   0   5        8.88       -2.97     13.11 o 
   6   0   5       26.56       18.40     11.75 o 
   7   0   5      219.28      223.86     30.92 o 
   0   1   5     3928.68     4041.72     58.44 o 
   1   1   5      217.17      219.64      7.41 o 
   2   1   5      735.47      787.24     15.04 o 
   3   1   5       33.48       44.99      5.84 o 
   4   1   5       19.74       32.38      5.77 o 
   5   1   5       16.18        9.85      6.62 o 
   6   1   5       48.47       82.02     10.61 o 
   7   1   5       18.24        7.76     12.00 o 
   1   2   5      243.22      234.50      8.51 o 
   2   2   5      117.97      109.73      6.80 o 
   3   2   5       15.69       17.05      5.39 o 
   4   2   5      110.90       92.13      7.76 o 
   5   2   5       55.90       48.23      8.70 o 
   6   2   5        5.58       -9.53     13.35 o 
   7   2   5       60.74       59.86     24.88 o 
   0   3   5      559.73      660.36     19.46 o 
   1   3   5       20.79       22.11      5.40 o 
   2   3   5     1980.91     1938.32     27.31 o 
   3   3   5       37.03       38.85      6.20 o 
   4   3   5        1.35       -1.77      5.79 o 
   5   3   5        0.80        1.29      7.13 o 
   6   3   5        0.34       -8.97      8.97 o 
   7   3   5       23.45       32.14     13.01 o 
   1   4   5      216.03      221.16      8.62 o 
   2   4   5      833.57      778.88     15.22 o 
   3   4   5      193.64      186.15     13.10 o 
   4   4   5        1.48       -0.97      6.00 o 
   5   4   5        7.67        4.06      9.00 o 
   6   4   5        2.13        7.10      7.92 o 
   7   4   5        5.65        5.26     14.33 o 
   0   5   5     3428.20     3408.09     59.68 o 
   1   5   5      854.93      874.05     18.10 o 
   2   5   5      543.23      499.30     12.06 o 
   3   5   5       64.48       71.78      6.78 o 
   4   5   5       45.24       29.41      7.79 o 
   5   5   5       30.76       33.53      7.39 o 
   6   5   5      255.44      285.37     12.51 o 
   7   5   5        1.40       -5.50     12.11 o 
   1   6   5       17.93       12.96      5.47 o 
   2   6   5      112.19      121.85      7.10 o 
   3   6   5      210.91      206.08      8.98 o 
   4   6   5      224.83      222.99     11.69 o 
   5   6   5      186.83      182.71     10.00 o 
   6   6   5       17.90       22.32      9.89 o 
   7   6   5       52.28       43.04     34.09 o 
   8   6   5        6.86      -21.61     21.61 o 
   0   7   5      344.68      389.06     17.08 o 
   1   7   5      539.67      550.41     13.16 o 
   2   7   5      108.75       99.27      6.76 o 
   3   7   5      693.88      681.31     14.89 o 
   4   7   5      290.17      306.24     13.92 o 
   5   7   5        3.69        1.48      7.02 o 
   6   7   5       24.98       30.64     10.26 o 
   7   7   5        0.86      -20.23     20.23 o 
   8   7   5       57.01       99.43     31.02 o 
   1   8   5      441.56      478.45     18.86 o 
   2   8   5      166.55      191.96      9.00 o 
   3   8   5      362.20      325.55     16.74 o 
   4   8   5      403.27      383.82     11.70 o 
   5   8   5       11.57        9.82      6.76 o 
   6   8   5       55.20       43.40     13.70 o 
   7   8   5        1.22      -13.22     21.18 o 
   8   8   5        4.12      -12.89     24.57 o 
   0   9   5        1.52        6.47     10.41 o 
   1   9   5      122.26      140.25     10.28 o 
   2   9   5      770.76      760.95     21.27 o 
   3   9   5       19.74       12.33      7.19 o 
   4   9   5      337.46      324.96     13.77 o 
   5   9   5       48.00       42.91      7.64 o 
   6   9   5        8.80        1.45     24.69 o 
   7   9   5       44.28       43.42     26.58 o 
   8   9   5        4.92       52.73     30.19 o 
   1  10   5      369.64      392.98     15.56 o 
   2  10   5      107.44      101.39     10.52 o 
   3  10   5     1537.12     1550.67     37.79 o 
   4  10   5       35.02       28.71      6.17 o 
   5  10   5       16.46        4.13      6.50 o 
   6  10   5        8.76       -7.40     19.93 o 
   7  10   5       16.74      -20.36     20.36 o 
   0  11   5      954.96     1075.06     39.62 o 
   1  11   5      781.30      770.86     21.40 o 
   2  11   5      146.83      166.59     13.65 o 
   3  11   5      479.85      472.84     19.40 o 
   4  11   5      255.12      275.28     14.73 o 
   5  11   5      114.21      103.37      8.45 o 
   6  11   5       26.84       13.16     22.96 o 
   7  11   5        0.37      -20.13     20.13 o 
   1  12   5      205.24      218.97     13.11 o 
   2  12   5      182.44      207.39     18.96 o 
   3  12   5       19.98       21.80     10.41 o 
   4  12   5       30.35       27.64      9.78 o 
   5  12   5      315.31      310.75     15.43 o 
   6  12   5      154.26      141.07     29.34 o 
   7  12   5      130.55       76.05     28.91 o 
   0  13   5       24.03       25.62     21.53 o 
   1  13   5       11.47       21.77      8.71 o 
   2  13   5      504.71      512.35     23.62 o 
   3  13   5      178.99      175.03     12.17 o 
   4  13   5      595.14      597.31     30.61 o 
   5  13   5      150.58      144.70     12.46 o 
   6  13   5       75.21      134.69     28.71 o 
   7  13   5       14.25      -19.90     23.62 o 
   1  14   5      201.56      209.31     11.89 o 
   2  14   5      207.73      214.58     14.11 o 
   3  14   5     1422.91     1431.27     29.64 o 
   4  14   5       58.44       57.85     15.24 o 
   5  14   5      120.91      131.86     15.52 o 
   6  14   5        1.61       36.64     24.14 o 
   0  15   5      193.12      190.23     14.81 o 
   1  15   5        3.38        1.25      7.87 o 
   2  15   5      114.32      119.77     10.63 o 
   3  15   5       84.47       97.78     13.94 o 
   4  15   5      315.55      305.35     15.19 o 
   5  15   5        9.31        3.90     11.15 o 
   6  15   5       11.37       12.83     22.17 o 
   1  16   5       18.92       27.11      7.74 o 
   2  16   5       74.75       91.19     10.59 o 
   3  16   5       15.72       23.00      6.56 o 
   4  16   5      159.46      158.99     14.24 o 
   5  16   5        3.11       -7.37      7.37 o 
   6  16   5        7.48       26.05     22.89 o 
   0  17   5       84.64       72.60     12.54 o 
   1  17   5      446.21      448.23     15.81 o 
   2  17   5       70.10       75.66      8.52 o 
   3  17   5      263.30      271.31     15.22 o 
   4  17   5       17.17       19.85      9.53 o 
   5  17   5        0.01       -6.02      8.85 o 
   1  18   5       34.18       12.83      6.59 o 
   2  18   5       49.72       48.04      8.33 o 
   3  18   5       11.73       -1.54      8.58 o 
   4  18   5       21.97       25.93      7.25 o 
   5  18   5       85.59      105.76     11.28 o 
   0  19   5      562.45      580.62     23.97 o 
   1  19   5       77.58       87.16      8.93 o 
   2  19   5      258.82      297.84     14.80 o 
   3  19   5       30.62       34.29      7.69 o 
   4  19   5        0.26       16.93      7.96 o 
   5  19   5        7.91       12.63     10.32 o 
   1  20   5       23.97       24.40      8.32 o 
   2  20   5       97.72       83.90      9.59 o 
   3  20   5      104.98      101.52      9.18 o 
   4  20   5        0.18       -6.26      7.48 o 
   5  20   5       22.16       36.34     11.31 o 
   0  21   5      193.98      167.71     18.28 o 
   1  21   5        0.10        5.30      8.11 o 
   2  21   5      319.53      334.00     13.71 o 
   3  21   5      126.25      118.52     10.43 o 
   4  21   5        4.53       10.46      9.70 o 
   5  21   5        0.21       -1.61     11.87 o 
   1  22   5       16.10       16.12      8.40 o 
   2  22   5       17.12       16.77      8.20 o 
   3  22   5       84.94      101.15     11.33 o 
   4  22   5       66.98       87.06     12.99 o 
   5  22   5        3.98        9.05     12.89 o 
   0  23   5      682.28      630.68     63.78 o 
   1  23   5      287.22      268.73     13.29 o 
   2  23   5       59.83       48.99      9.94 o 
   3  23   5       16.22      -20.85     21.59 o 
   4  23   5        9.72       29.27     13.52 o 
   1  24   5      102.80       98.69     11.43 o 
   2  24   5      226.89      207.37     18.92 o 
   3  24   5        0.01       26.71     14.70 o 
   4  24   5       17.36       20.46     13.91 o 
   0  25   5      107.68      115.48     24.73 o 
   1  25   5       25.22       19.13     14.47 o 
   2  25   5      120.31      108.12     20.46 o 
   3  25   5       18.23       -6.71     14.67 o 
   4  25   5        1.16        4.24     13.85 o 
   1  26   5       26.12        8.11     13.94 o 
   2  26   5       13.30        7.93     16.12 o 
   3  26   5       21.19       -1.25     15.79 o 
   4  26   5        1.32        3.06     14.24 o 
   0  27   5        7.21        1.74     19.37 o 
   1  27   5        0.49        9.60     18.49 o 
   2  27   5      125.20      169.00     24.44 o 
   3  27   5        0.00      -14.57     14.57 o 
   1  28   5       32.59       56.38     21.38 o 
   2  28   5       53.24       56.24     20.49 o 
   3  28   5       27.56       -2.66     17.47 o 
   1  29   5      108.01      111.60     25.03 o 
   2  29   5       15.51       -8.62     18.35 o 
   3  29   5        2.80      -10.43     17.37 o 
   2  30   5        6.00       -7.76     19.50 o 
   3  30   5       13.98       33.65     20.56 o 
   3  31   5       33.76       52.69     22.99 o 
   0   0   6       82.92       71.58     11.62 o 
   1   0   6       33.03       25.77      7.16 o 
   2   0   6      241.74      233.42     14.18 o 
   3   0   6       25.48       43.50     12.65 o 
   4   0   6       28.79       33.68     13.17 o 
   5   0   6       16.20       15.68     18.70 o 
   6   0   6        5.34       -6.71     17.43 o 
   7   0   6       74.38       65.42     22.70 o 
   1   1   6      459.38      450.60     12.29 o 
   2   1   6      872.18      902.81     17.33 o 
   3   1   6      152.03      154.19     10.25 o 
   4   1   6        4.57       -3.29     11.15 o 
   5   1   6       94.94      100.74     11.63 o 
   6   1   6      114.43      121.13     16.87 o 
   7   1   6        4.90       -5.89     18.95 o 
   0   2   6       44.94       40.98     11.12 o 
   1   2   6      176.09      202.66      8.99 o 
   2   2   6     1340.59     1374.43     22.59 o 
   3   2   6      180.72      178.54      8.87 o 
   4   2   6       40.75       26.49      6.68 o 
   5   2   6      230.21      210.68     14.28 o 
   6   2   6       12.04       20.42     18.12 o 
   7   2   6       17.54       34.27     23.02 o 
   1   3   6      206.25      207.05     11.42 o 
   2   3   6      972.30      988.47     18.60 o 
   3   3   6      610.14      589.12     14.66 o 
   4   3   6      157.82      155.15      9.17 o 
   5   3   6       13.90        7.66      8.95 o 
   6   3   6       92.69       99.30     15.51 o 
   7   3   6       16.36      -10.99     19.08 o 
   0   4   6     2983.07     2897.00     54.13 o 
   1   4   6      229.45      260.02      9.91 o 
   2   4   6       55.45       54.32      7.98 o 
   3   4   6       95.37      114.74      8.20 o 
   4   4   6       10.38        6.93      6.86 o 
   5   4   6       15.68        3.78     10.08 o 
   6   4   6       81.15       75.61     15.21 o 
   7   4   6       18.95       23.48     22.89 o 
   1   5   6       87.00       73.37      7.29 o 
   2   5   6      100.96      119.63      8.07 o 
   3   5   6       99.33      107.04      8.05 o 
   4   5   6      202.17      224.84     10.64 o 
   5   5   6        0.06        4.06      7.96 o 
   6   5   6        2.90       21.11     12.59 o 
   7   5   6        4.40       -4.51     20.00 o 
   0   6   6        1.19       -3.64      8.09 o 
   1   6   6      158.55      173.17      8.89 o 
   2   6   6        0.02        1.72      5.94 o 
   3   6   6      300.05      298.69     11.22 o 
   4   6   6      890.89      845.77     18.60 o 
   5   6   6       88.34      108.82     12.75 o 
   6   6   6       85.98       91.89     15.16 o 
   7   6   6        9.11       23.29     22.27 o 
   1   7   6        0.19        0.38      6.05 o 
   2   7   6       73.68       68.25      7.60 o 
   3   7   6       18.35       13.19      6.47 o 
   4   7   6       68.25       67.26      8.20 o 
   5   7   6       45.12       17.75      7.99 o 
   6   7   6       55.82       35.22     20.61 o 
   7   7   6        3.06       24.57     23.91 o 
   0   8   6      167.51      198.31     13.96 o 
   1   8   6      200.47      191.22      9.50 o 
   2   8   6      225.06      195.94     11.25 o 
   3   8   6       43.35       40.80      7.05 o 
   4   8   6       18.91        9.24      8.28 o 
   5   8   6       22.58       15.00      7.74 o 
   6   8   6        5.58        8.03     12.32 o 
   7   8   6        4.23      -18.25     18.25 o 
   1   9   6       21.80       18.20      6.96 o 
   2   9   6        8.14        4.06      6.53 o 
   3   9   6       10.15        8.22      6.58 o 
   4   9   6      134.16      152.27     12.61 o 
   5   9   6       85.01       68.10      9.49 o 
   6   9   6        7.21        5.79     17.56 o 
   7   9   6        0.10      -21.05     21.05 o 
   0  10   6      768.42      782.43     31.75 o 
   1  10   6     1247.82     1203.18     28.29 o 
   2  10   6       43.01       45.04      7.18 o 
   3  10   6      771.81      797.16     20.08 o 
   4  10   6      491.08      502.49     13.52 o 
   5  10   6       45.49       67.44      9.82 o 
   6  10   6        0.46      -10.66     10.66 o 
   7  10   6        0.84       -6.15     23.16 o 
   1  11   6       56.89       65.01     10.75 o 
   2  11   6       36.22       27.27      9.72 o 
   3  11   6      602.48      592.92     18.36 o 
   4  11   6     1035.39      987.16     18.82 o 
   5  11   6       15.40       19.31      8.53 o 
   6  11   6        1.46       10.16     22.37 o 
   7  11   6       12.84      -13.78     23.58 o 
   0  12   6      303.09      338.71     31.38 o 
   1  12   6       35.17       36.67      9.81 o 
   2  12   6      202.59      200.03     25.89 o 
   3  12   6       21.62       21.82      9.73 o 
   4  12   6       52.99       68.46     10.26 o 
   5  12   6       21.64        0.51     15.42 o 
   6  12   6       23.42       76.01     25.43 o 
   7  12   6       18.04        3.68     25.10 o 
   1  13   6        5.42       10.24      9.21 o 
   2  13   6        0.92        3.97      9.43 o 
   3  13   6      257.69      288.16     16.92 o 
   4  13   6     1218.41     1214.60     26.46 o 
   5  13   6        0.03       -3.41      7.60 o 
   6  13   6        0.39      -18.25     22.20 o 
   0  14   6      602.89      659.83     31.57 o 
   1  14   6      408.69      428.70     18.85 o 
   2  14   6       18.84       -3.95     12.78 o 
   3  14   6      463.76      447.79     17.64 o 
   4  14   6       76.95       83.67     11.23 o 
   5  14   6       64.18       89.66     32.20 o 
   6  14   6       30.09      -19.47     19.47 o 
   1  15   6       13.30       -2.68      9.48 o 
   2  15   6        2.93      -10.06     10.06 o 
   3  15   6       22.19       41.91     10.43 o 
   4  15   6        7.19        3.11     10.92 o 
   5  15   6      183.74      205.67     30.92 o 
   6  15   6        3.46       -8.55     22.04 o 
   0  16   6      173.42      193.22     27.60 o 
   1  16   6      101.59      123.83     11.93 o 
   2  16   6      361.58      391.81     18.90 o 
   3  16   6       88.87       74.64     11.20 o 
   4  16   6       13.04       14.87     12.04 o 
   5  16   6        4.86        3.09     22.33 o 
   1  17   6       15.21       11.44      8.35 o 
   2  17   6      171.56      188.89     16.13 o 
   3  17   6       15.29        8.21      6.88 o 
   4  17   6       30.39       23.92     16.06 o 
   5  17   6        2.27      -19.11     19.11 o 
   0  18   6       20.74       32.07     13.02 o 
   1  18   6        3.86       -1.20      8.22 o 
   2  18   6       33.58       39.16      8.93 o 
   3  18   6       49.20       31.57      7.36 o 
   4  18   6      355.02      345.73     80.49 o 
   1  19   6       10.82        4.33      8.07 o 
   2  19   6       64.03       63.52      8.97 o 
   3  19   6        4.03       15.20      7.61 o 
   4  19   6      112.66      124.02     20.58 o 
   0  20   6      178.23      176.72     16.85 o 
   1  20   6       18.53       11.75      8.03 o 
   2  20   6        0.53       -7.33      7.33 o 
   3  20   6       13.19       16.49     13.83 o 
   4  20   6       10.32      -10.13     19.41 o 
   1  21   6       26.90       33.25      8.16 o 
   2  21   6      676.14      658.89     26.27 o 
   3  21   6      233.74      215.79     14.77 o 
   4  21   6        3.70       -4.11     14.85 o 
   0  22   6        7.69       -4.32     18.14 o 
   1  22   6       33.86       20.91      9.12 o 
   2  22   6      595.51      573.13     21.67 o 
   3  22   6       67.70       85.20     13.77 o 
   4  22   6        9.24        7.57     10.53 o 
   1  23   6       65.46       61.13     16.10 o 
   2  23   6      177.29      245.70     25.10 o 
   3  23   6       12.81        5.99     13.78 o 
   4  23   6        8.67       -0.33     11.18 o 
   0  24   6        0.54      -12.60     20.49 o 
   1  24   6        7.68      -10.14     13.69 o 
   2  24   6       40.24       97.39     19.44 o 
   3  24   6       26.68       20.75     14.28 o 
   1  25   6       82.66       70.13     37.40 o 
   2  25   6       59.59       76.37     20.06 o 
   3  25   6       46.62       39.04     16.18 o 
   0  26   6        4.85      -20.92     20.92 o 
   1  26   6        9.95       18.29     19.67 o 
   2  26   6       17.51       32.92     17.93 o 
   3  26   6        4.42        4.28     14.87 o 
   1  27   6       14.73        1.81     19.41 o 
   2  27   6        4.60       -6.68     17.47 o 
   3  27   6       88.93       72.36     18.72 o 
   1  28   6       42.23       35.75     22.43 o 
   2  28   6       36.14       15.99     18.55 o 
   3  28   6       13.08       12.01     16.64 o 
   1  29   6       13.50       -2.27     19.70 o 
   2  29   6        0.00        1.84     18.52 o 
   2  30   6        0.17      -17.60     17.60 o 
   1   0   7      103.87      115.76     10.17 o 
   2   0   7     1092.16     1077.37     36.70 o 
   3   0   7        1.33      -13.07     13.65 o 
   4   0   7       57.42       44.34     14.77 o 
   5   0   7       24.95       34.59     14.61 o 
   6   0   7       87.75       48.22     20.82 o 
   0   1   7        3.62        3.82      8.54 o 
   1   1   7      137.01      127.46      9.28 o 
   2   1   7       36.14       43.21      7.45 o 
   3   1   7      127.97      125.19     11.71 o 
   4   1   7        0.34       -1.49      9.21 o 
   5   1   7       28.57       42.95     10.23 o 
   6   1   7       41.13       34.76     14.06 o 
   1   2   7       49.16       52.32      7.46 o 
   2   2   7      880.02      917.46     18.97 o 
   3   2   7        9.16        3.45      6.55 o 
   4   2   7       12.26       15.34      9.38 o 
   5   2   7      420.32      424.33     18.91 o 
   6   2   7       47.79       61.39     25.11 o 
   0   3   7      701.78      704.10     23.80 o 
   1   3   7        8.09       -3.00      6.73 o 
   2   3   7       11.41       12.58      7.06 o 
   3   3   7       83.27       90.48      9.93 o 
   4   3   7        0.02        0.77      8.67 o 
   5   3   7        5.55       11.46     16.76 o 
   6   3   7        0.40       19.62     13.58 o 
   1   4   7       70.12       77.34      8.16 o 
   2   4   7      371.54      376.45     13.06 o 
   3   4   7        0.33       -4.01      7.48 o 
   4   4   7        0.29       -7.09      7.94 o 
   5   4   7       20.55       19.48     10.52 o 
   6   4   7        1.01      -11.61     11.61 o 
   0   5   7       11.05        8.18     11.35 o 
   1   5   7      648.56      661.08     16.58 o 
   2   5   7        2.14        3.77      6.70 o 
   3   5   7       51.38       48.89      8.21 o 
   4   5   7      206.25      210.02     12.45 o 
   5   5   7        3.35        6.33      9.91 o 
   6   5   7       12.24       -2.13     12.45 o 
   1   6   7        6.52       -3.26      6.99 o 
   2   6   7        4.62        9.60      7.05 o 
   3   6   7      603.73      578.80     16.01 o 
   4   6   7       15.38        8.06     11.27 o 
   5   6   7       13.82       12.30      9.99 o 
   6   6   7        9.93       -4.44     20.39 o 
   0   7   7      126.45       91.95     15.15 o 
   1   7   7       17.21        7.57      7.33 o 
   2   7   7      637.43      629.38     16.68 o 
   3   7   7      508.02      490.51     15.14 o 
   4   7   7        0.24        3.72      8.19 o 
   5   7   7       97.13      110.66     12.78 o 
   6   7   7        0.91       -5.03     20.06 o 
   7   7   7        9.46       31.61     23.42 o 
   1   8   7      184.62      212.79     10.97 o 
   2   8   7      115.53      118.31      9.49 o 
   3   8   7      516.75      551.81     15.99 o 
   4   8   7       14.92       13.30      7.92 o 
   5   8   7       35.38       39.60     10.70 o 
   6   8   7        0.24      -18.72     18.72 o 
   7   8   7       48.49       36.54     24.77 o 
   0   9   7      134.48      140.12     20.50 o 
   1   9   7      756.78      734.20     17.90 o 
   2   9   7       25.80       35.47      8.15 o 
   3   9   7        9.92        5.06      7.12 o 
   4   9   7       83.36       80.93      9.35 o 
   5   9   7       33.26       21.75     10.57 o 
   6   9   7       37.97       40.92     23.55 o 
   7   9   7       96.39      140.55     32.10 o 
   1  10   7        4.35       12.44      7.37 o 
   2  10   7       44.63       39.87      8.30 o 
   3  10   7      333.56      310.75     12.56 o 
   4  10   7       87.32       87.11      9.41 o 
   5  10   7       65.80       67.74     11.86 o 
   6  10   7       45.60       48.81     24.50 o 
   7  10   7        0.56       27.76     25.49 o 
   0  11   7      447.18      483.36     21.91 o 
   1  11   7        5.60        7.66      8.80 o 
   2  11   7       36.96       60.66      8.60 o 
   3  11   7      135.53      156.25      9.77 o 
   4  11   7      223.66      219.79     12.27 o 
   5  11   7       78.61       61.61     11.43 o 
   6  11   7        1.46       12.76     23.12 o 
   7  11   7        0.93       -1.71     24.37 o 
   1  12   7        0.45        4.86      7.91 o 
   2  12   7        0.74       -3.55      7.29 o 
   3  12   7       14.82       17.26      8.90 o 
   4  12   7     1117.64     1072.70     27.67 o 
   5  12   7        2.41        0.68     10.80 o 
   6  12   7        0.39       16.35     23.58 o 
   0  13   7      171.37      190.26     20.89 o 
   1  13   7      225.10      237.30     17.38 o 
   2  13   7       27.88       40.94      8.71 o 
   3  13   7        1.20       -1.94      6.85 o 
   4  13   7       90.02       72.60     19.22 o 
   5  13   7       60.26       46.04     17.83 o 
   6  13   7       28.44       31.21     24.54 o 
   1  14   7       12.20        4.16     10.38 o 
   2  14   7       83.02       91.08     13.07 o 
   3  14   7      256.51      259.68     13.94 o 
   4  14   7       47.99       40.15     21.30 o 
   5  14   7        3.48        7.33     22.53 o 
   6  14   7       74.81       72.13     28.88 o 
   0  15   7       10.69      -16.19     19.90 o 
   1  15   7      110.08      138.43     15.04 o 
   2  15   7       31.13       40.80     11.37 o 
   3  15   7        3.38       -2.00      6.68 o 
   4  15   7        1.91       -3.66     14.97 o 
   5  15   7       12.60      -17.83     20.98 o 
   1  16   7        6.09       12.59     11.15 o 
   2  16   7      233.19      238.52     14.72 o 
   3  16   7      178.08      168.11     17.79 o 
   4  16   7       36.28       28.30     32.86 o 
   5  16   7        9.25       10.30     22.17 o 
   0  17   7       90.56       91.12     20.36 o 
   1  17   7        0.09       -5.03      9.00 o 
   2  17   7      333.31      345.30     16.95 o 
   3  17   7      203.32      218.55     23.41 o 
   4  17   7       12.02        9.80     23.81 o 
   1  18   7        0.68       -7.30      9.09 o 
   2  18   7        3.01        5.35      9.60 o 
   3  18   7      308.82      307.43     16.29 o 
   4  18   7       66.58       66.67     27.37 o 
   0  19   7      159.43      153.57     16.23 o 
   1  19   7      302.54      291.84     16.37 o 
   2  19   7        5.57       -0.88      9.52 o 
   3  19   7       50.26       39.14     10.18 o 
   1  20   7       10.11        4.30     10.01 o 
   2  20   7       92.25      118.24     12.71 o 
   3  20   7        4.59        5.61     10.73 o 
   0  21   7      197.79      185.31     27.37 o 
   1  21   7       26.96       28.75     13.49 o 
   2  21   7        0.03      -13.45     13.45 o 
   3  21   7       93.33       76.23     13.65 o 
   1  22   7       15.23        4.29     13.85 o 
   2  22   7      394.01      459.17     32.73 o 
   3  22   7       20.88       12.89     14.04 o 
   0  23   7        0.43       -2.57     20.10 o 
   1  23   7        2.29      -13.87     13.87 o 
   2  23   7       57.04       79.01     19.87 o 
   3  23   7       37.16       32.60     15.23 o 
   1  24   7        2.37      -19.01     19.01 o 
   2  24   7      204.77      216.95     25.56 o 
   3  24   7       10.78       -3.26     13.22 o 
   0  25   7        1.78        3.68     22.43 o 
   1  25   7       79.05       73.91     22.30 o 
   2  25   7        0.15       -2.96     17.73 o 
   1  26   7       17.81       22.66     22.30 o 
   2  26   7      100.05      109.76     22.53 o 
   1  27   7        0.01      -20.75     20.98 o 
   2  27   7        0.61      -17.30     17.86 o 
   1  28   7       24.92       30.69     22.96 o 
   2  28   7       22.98       22.66     20.46 o 
   2  29   7        3.08       18.98     19.90 o 
   0   0   8       63.12       75.68     20.92 o 
   1   0   8       30.12       65.31     15.66 o 
   2   0   8      165.31      154.14     20.05 o 
   3   0   8       64.79       62.11     15.74 o 
   4   0   8        3.52       -0.86     13.12 o 
   5   0   8      109.04       65.82     19.70 o 
   1   1   8       87.62       81.45      8.87 o 
   2   1   8      137.05      151.19     10.74 o 
   3   1   8       42.26       39.18     10.49 o 
   4   1   8       48.04       31.83     10.79 o 
   5   1   8       63.38       38.04     13.55 o 
   0   2   8      112.96      116.29     13.23 o 
   1   2   8       31.14       38.92      8.25 o 
   2   2   8      216.84      189.16     14.05 o 
   3   2   8       31.35       17.15      9.71 o 
   4   2   8        0.37       -7.97      9.04 o 
   5   2   8       12.95       -6.84     11.18 o 
   1   3   8      321.11      322.11     12.88 o 
   2   3   8       36.76       28.89      8.28 o 
   3   3   8        1.18       -7.99      8.52 o 
   4   3   8       28.22       36.82     18.52 o 
   5   3   8       46.34       48.78     13.18 o 
   6   3   8        2.74       30.66     20.23 o 
   0   4   8       30.64       19.87     11.86 o 
   1   4   8        3.78       -6.54      7.43 o 
   2   4   8        1.52       -4.46      7.37 o 
   3   4   8        0.17       -8.23      8.23 o 
   4   4   8       18.12       25.57      9.75 o 
   5   4   8        7.27        5.71     11.23 o 
   6   4   8       23.53       20.75     21.91 o 
   1   5   8       33.15       42.32      8.54 o 
   2   5   8      104.65      133.13     10.25 o 
   3   5   8      218.06      225.55     13.14 o 
   4   5   8        0.05        1.97      9.05 o 
   5   5   8       64.49       71.23     13.70 o 
   6   5   8       18.07       38.58     23.02 o 
   0   6   8     1235.96     1228.55     34.31 o 
   1   6   8        8.02       21.77      8.27 o 
   2   6   8       34.53       36.94      8.50 o 
   3   6   8      255.09      286.55     18.87 o 
   4   6   8       35.41       13.99      8.77 o 
   5   6   8        2.20      -10.47     10.47 o 
   6   6   8        0.16       -6.91     20.62 o 
   1   7   8      165.84      170.82     11.09 o 
   2   7   8        0.69        1.66      9.96 o 
   3   7   8        8.21       20.01      8.91 o 
   4   7   8        9.92       11.88      9.05 o 
   5   7   8       36.68       30.40     15.62 o 
   6   7   8       42.60       50.82     24.14 o 
   0   8   8        0.13      -10.89     10.89 o 
   1   8   8       80.28      109.22     10.07 o 
   2   8   8      246.44      273.93     17.61 o 
   3   8   8      116.47      104.47     10.87 o 
   4   8   8       21.44       28.93     13.44 o 
   5   8   8       33.26       36.05     21.68 o 
   6   8   8       11.24       13.26     22.50 o 
   1   9   8        0.57       -6.61      7.91 o 
   2   9   8      287.86      269.44     12.61 o 
   3   9   8      236.29      249.64     13.55 o 
   4   9   8        0.74        2.85      9.73 o 
   5   9   8       84.52       86.54     25.56 o 
   6   9   8        4.97       28.55     23.81 o 
   0  10   8     1277.86     1248.36     35.19 o 
   1  10   8        9.21       -3.87      9.65 o 
   2  10   8      443.34      442.64     15.36 o 
   3  10   8        0.14       -1.75      8.97 o 
   4  10   8      129.66      115.85     12.37 o 
   5  10   8       14.46       -3.55     21.64 o 
   6  10   8        0.46       -8.65     21.18 o 
   1  11   8        4.77        2.61      7.96 o 
   2  11   8        4.02       17.06      7.93 o 
   3  11   8      305.86      293.61     14.37 o 
   4  11   8      137.65      129.94     12.58 o 
   5  11   8        8.82        9.70     22.14 o 
   6  11   8       97.10       90.26     28.09 o 
   0  12   8      238.04      238.84     17.51 o 
   1  12   8       16.95       22.66      8.29 o 
   2  12   8       53.73       52.80      8.81 o 
   3  12   8       75.18       70.25     12.63 o 
   4  12   8       20.08       23.73      9.75 o 
   5  12   8       18.59        5.62     20.26 o 
   6  12   8       84.80      107.16     30.62 o 
   1  13   8       13.05        6.01      7.89 o 
   2  13   8        0.83       -3.31      8.64 o 
   3  13   8       46.37       37.30     10.77 o 
   4  13   8        6.83        5.46     12.23 o 
   5  13   8       13.38       53.48     25.10 o 
   0  14   8      607.86      579.01     24.53 o 
   1  14   8        6.73       10.16      8.23 o 
   2  14   8      116.74      129.27     14.61 o 
   3  14   8        0.27        3.46      9.35 o 
   4  14   8       28.74       41.48     17.82 o 
   5  14   8       16.52       36.05     23.71 o 
   1  15   8        2.71        7.32      7.72 o 
   2  15   8       66.26       66.72     17.24 o 
   3  15   8      175.81      175.27     21.81 o 
   4  15   8       13.58        6.86     16.99 o 
   0  16   8       28.09       52.58     17.39 o 
   1  16   8        7.25        0.78      7.49 o 
   2  16   8       86.25       83.03     11.02 o 
   3  16   8      128.94      105.03     19.62 o 
   4  16   8       21.53       41.41     30.36 o 
   1  17   8       24.68       25.57     11.96 o 
   2  17   8        1.18       -6.90     10.15 o 
   3  17   8        4.22       -8.02      9.60 o 
   0  18   8      460.91      550.59     34.39 o 
   1  18   8       70.66       79.57     19.24 o 
   2  18   8        2.26      -11.75     14.96 o 
   3  18   8      124.16       96.11     25.43 o 
   1  19   8        0.03       -9.07     15.08 o 
   2  19   8       32.16       19.77     23.06 o 
   3  19   8      145.63      127.72     17.66 o 
   0  20   8        0.48      -18.98     19.08 o 
   1  20   8       10.19        0.07     14.84 o 
   2  20   8        8.30       15.63     13.98 o 
   3  20   8        5.02       -5.82     12.89 o 
   1  21   8       80.17       45.46     21.41 o 
   2  21   8      107.42      114.50     20.62 o 
   3  21   8       17.68       -3.59     14.18 o 
   0  22   8      212.99      196.50     29.60 o 
   1  22   8       12.51      -16.48     16.48 o 
   2  22   8       72.47       70.65     18.78 o 
   1  23   8       79.58       83.05     23.45 o 
   2  23   8       15.20      -10.59     17.10 o 
   0  24   8       22.56        2.80     21.35 o 
   1  24   8       15.98       -5.76     20.06 o 
   2  24   8       28.48       35.23     20.39 o 
   1  25   8        1.64      -19.37     19.37 o 
   2  25   8       13.38       61.38     21.58 o 
   1  26   8        0.11       21.97     22.00 o 
   1   0   9        7.60        7.00     14.81 o 
   2   0   9      275.68      267.84     22.80 o 
   3   0   9       40.97       34.68     15.36 o 
   4   0   9       25.46        5.07     17.86 o 
   5   0   9        1.36       24.67     18.22 o 
   0   1   9       29.83       24.92     15.04 o 
   1   1   9        5.47       -0.93     10.06 o 
   2   1   9       25.24       22.51     10.59 o 
   3   1   9       32.90       13.56     16.96 o 
   4   1   9       27.22       44.64     19.46 o 
   5   1   9       40.98       50.06     20.26 o 
   1   2   9       87.22       84.33     11.11 o 
   2   2   9       68.42       62.61     15.29 o 
   3   2   9        5.29       -3.17     11.59 o 
   4   2   9      200.75      187.86     18.29 o 
   5   2   9       54.64       90.85     23.95 o 
   0   3   9       30.38       46.32     12.77 o 
   1   3   9       18.30       12.93      8.03 o 
   2   3   9       22.95       38.20      9.81 o 
   3   3   9        0.00       12.32      9.94 o 
   4   3   9       63.04       38.80     13.77 o 
   5   3   9       30.04       35.69     21.84 o 
   1   4   9       22.52       26.81      8.23 o 
   2   4   9      112.89      115.48     11.55 o 
   3   4   9       18.14       28.43      9.61 o 
   4   4   9        3.36       11.38     12.76 o 
   5   4   9       83.09       32.10     21.05 o 
   0   5   9        1.58       11.97     11.39 o 
   1   5   9      248.86      253.45     12.76 o 
   2   5   9        0.30       -8.78      8.78 o 
   3   5   9        6.64        8.44      9.17 o 
   4   5   9       59.81       61.09     14.15 o 
   5   5   9       23.50       18.91     20.16 o 
   1   6   9      205.24      219.90     12.18 o 
   2   6   9      159.12      163.66     12.56 o 
   3   6   9        0.62        3.93      9.48 o 
   4   6   9       56.26       93.48     36.69 o 
   5   6   9       13.13      -18.91     18.91 o 
   0   7   9       23.46       46.33     15.74 o 
   1   7   9      383.62      384.70     14.97 o 
   2   7   9        9.24       -3.83      8.70 o 
   3   7   9       21.83       35.10      9.71 o 
   4   7   9       80.83       77.49     16.10 o 
   5   7   9       88.01       66.61     24.57 o 
   1   8   9        8.43       21.13      8.52 o 
   2   8   9        8.40        9.13      9.12 o 
   3   8   9       50.83       43.40     11.28 o 
   4   8   9        7.11       16.33     11.86 o 
   5   8   9      104.84       97.20     26.51 o 
   0   9   9      135.52      146.14     20.32 o 
   1   9   9      205.12      192.16     12.15 o 
   2   9   9      285.45      299.43     15.98 o 
   3   9   9      104.85       99.76     13.67 o 
   4   9   9       25.07       46.74     22.56 o 
   5   9   9       25.39       15.99     22.14 o 
   1  10   9       25.13       19.82      8.54 o 
   2  10   9       64.94       67.86     10.86 o 
   3  10   9       62.26       58.47     18.77 o 
   4  10   9      138.76      138.97     28.52 o 
   5  10   9        3.85      -10.92     20.06 o 
   0  11   9       63.69       58.16     13.66 o 
   1  11   9      116.36      103.89     12.26 o 
   2  11   9       20.07       23.56      9.63 o 
   3  11   9        0.00       19.45     10.92 o 
   4  11   9        0.04      -18.81     18.81 o 
   5  11   9       21.56       17.47     24.01 o 
   1  12   9       19.33       14.63      8.63 o 
   2  12   9        0.81       10.00      9.84 o 
   3  12   9        7.62       11.85     10.75 o 
   4  12   9      245.88      311.29     37.56 o 
   5  12   9       43.24      112.59     29.41 o 
   0  13   9        0.16      -16.39     17.93 o 
   1  13   9      102.76      114.24     10.92 o 
   2  13   9       55.17       47.78     16.04 o 
   3  13   9       24.81       14.78     16.72 o 
   4  13   9        2.84       -1.28     22.23 o 
   5  13   9        7.93       -3.72     22.99 o 
   1  14   9        0.95        3.99      8.24 o 
   2  14   9       22.89       44.51     14.89 o 
   3  14   9       29.28       32.40     17.22 o 
   4  14   9       61.12       21.08     24.44 o 
   0  15   9        0.93       -1.81     12.80 o 
   1  15   9       81.55       57.65     11.92 o 
   2  15   9       72.25       84.02     13.17 o 
   3  15   9       38.86       81.00     19.76 o 
   1  16   9        0.75       20.09     11.62 o 
   2  16   9        2.83       -1.82     21.23 o 
   3  16   9        6.53        7.86     21.61 o 
   0  17   9        1.53       34.13     15.02 o 
   1  17   9      176.39      197.77     16.54 o 
   2  17   9        0.34       17.27     20.62 o 
   3  17   9        8.81       36.48     24.60 o 
   1  18   9      183.89      182.03     16.00 o 
   2  18   9       44.21       20.56     22.10 o 
   3  18   9       21.50       13.88     23.55 o 
   0  19   9        2.71      -15.49     15.49 o 
   1  19   9      177.63      153.37     26.91 o 
   2  19   9        6.47       12.56     20.98 o 
   3  19   9       54.91       14.54     24.80 o 
   1  20   9        6.44       11.64     17.76 o 
   2  20   9       27.91       -5.53     18.25 o 
   3  20   9        0.20       -1.45     21.18 o 
   1  21   9        0.02        0.66     19.14 o 
   2  21   9       17.39        9.99     34.37 o 
   1  22   9      102.43       39.37     22.47 o 
   2  22   9       58.97       39.31     19.24 o 
   1  23   9        0.93      -15.69     17.73 o 
   1  24   9        2.37       -2.24     19.67 o 
   0   0  10      118.14      142.52     28.19 o 
   1   0  10        6.26        6.16     21.35 o 
   2   0  10        1.46       -3.16     14.30 o 
   3   0  10        5.18       23.27     15.65 o 
   4   0  10       64.27      101.34     24.18 o 
   1   1  10       23.26       22.99     12.15 o 
   2   1  10       15.18       34.48     11.69 o 
   3   1  10       33.73       11.35     12.25 o 
   4   1  10       26.70       31.05     21.54 o 
   0   2  10      252.88      204.90     22.25 o 
   1   2  10        2.80       -9.39      9.39 o 
   2   2  10        3.22       -3.82     10.09 o 
   3   2  10        3.69        9.28     11.85 o 
   4   2  10        1.07        7.70     20.46 o 
   1   3  10       42.51       46.91     18.97 o 
   2   3  10      137.92      136.05     25.47 o 
   3   3  10       57.69       77.60     14.45 o 
   4   3  10        0.13       -0.13     18.91 o 
   0   4  10        0.65       -1.00     15.33 o 
   1   4  10       10.02       17.47      9.57 o 
   2   4  10        7.61       16.60      9.89 o 
   3   4  10       31.41       12.90     12.56 o 
   4   4  10       27.62       44.11     22.63 o 
   1   5  10        3.18       -3.53      9.18 o 
   2   5  10       89.86       69.10     11.53 o 
   3   5  10        4.57        1.38     14.29 o 
   4   5  10        5.87       -3.75     19.34 o 
   0   6  10      258.89      279.93     53.94 o 
   1   6  10      275.72      286.16     23.88 o 
   2   6  10       95.85       71.20     11.75 o 
   3   6  10        7.64      -14.07     14.07 o 
   4   6  10       11.46      -17.50     20.62 o 
   1   7  10       43.49       51.84     10.76 o 
   2   7  10        0.04       -8.78     15.71 o 
   3   7  10        0.15      -11.16     11.16 o 
   4   7  10        0.40      -18.85     19.77 o 
   0   8  10        3.49       26.66     15.57 o 
   1   8  10       65.63       50.20     17.67 o 
   2   8  10       90.99       83.39     12.89 o 
   3   8  10        3.70       -0.94     15.37 o 
   4   8  10       67.57       49.27     24.21 o 
   1   9  10        1.46        5.39      9.66 o 
   2   9  10       33.60       19.87     11.13 o 
   3   9  10       54.60       50.62     19.00 o 
   4   9  10       38.70       31.31     23.32 o 
   0  10  10        0.01       -4.82     14.59 o 
   1  10  10       10.64       12.49      9.84 o 
   2  10  10       92.05       89.35     15.00 o 
   3  10  10      148.44      136.43     22.64 o 
   4  10  10        4.79       21.25     23.52 o 
   1  11  10        0.28       -7.33     11.12 o 
   2  11  10       29.56        7.27     12.10 o 
   3  11  10        3.27      -15.26     15.26 o 
   4  11  10        3.09       -0.16     22.30 o 
   5  11  10       15.60       18.32     24.90 o 
   0  12  10        7.26       -6.89     11.96 o 
   1  12  10        0.04       -6.72     10.19 o 
   2  12  10       22.45       -5.97     37.25 o 
   3  12  10        3.48        8.78     17.04 o 
   4  12  10        6.03       -5.56     22.33 o 
   1  13  10        2.12        1.69     12.04 o 
   2  13  10       10.40      -14.75     14.75 o 
   3  13  10       14.53       28.69     18.64 o 
   0  14  10        0.22      -17.96     21.03 o 
   1  14  10        7.78        7.56     14.15 o 
   2  14  10        6.54      -16.91     22.70 o 
   3  14  10       28.20       34.01     28.35 o 
   1  15  10        0.02      -20.82     20.82 o 
   2  15  10        6.25       -9.70     22.83 o 
   3  15  10       17.54       -2.99     24.54 o 
   0  16  10       11.46        0.62     20.06 o 
   1  16  10       20.17       -4.80     20.43 o 
   2  16  10       19.98       23.75     24.21 o 
   1  17  10       20.85       15.89     21.18 o 
   2  17  10        0.54       16.05     22.70 o 
   1  18  10       86.51       79.89     24.70 o 
   2  18  10       62.67       25.82     23.16 o 
   2  19  10       19.30       48.98     24.73 o 
   2  20  10        4.97       26.74     22.40 o 
   1   0  11      154.01      195.26     22.83 o 
   2   0  11        6.91       25.27     17.43 o 
   0   1  11        9.39       12.05     16.17 o 
   1   1  11        0.81       21.50     11.75 o 
   2   1  11       21.08       24.36     13.77 o 
   3   1  11        4.90        6.22     21.64 o 
   1   2  11      105.86      114.42     14.88 o 
   2   2  11        0.51      -12.41     12.67 o 
   3   2  11       25.09       26.94     22.60 o 
   0   3  11      154.66      183.53     22.99 o 
   1   3  11        1.99      -11.26     11.26 o 
   2   3  11        0.26        9.90     13.33 o 
   3   3  11        0.14       23.25     22.33 o 
   1   4  11       22.24       -0.01     11.47 o 
   2   4  11        2.39       -2.78     12.48 o 
   3   4  11       17.14        4.14     22.93 o 
   0   5  11       58.19       54.64     18.65 o 
   1   5  11       88.01       95.54     14.50 o 
   2   5  11        1.91      -15.03     15.03 o 
   3   5  11       84.56       68.65     26.28 o 
   1   6  11        8.41       -2.09     13.02 o 
   2   6  11       41.52       37.87     20.03 o 
   3   6  11       63.12       85.65     27.63 o 
   0   7  11      137.97      110.26     20.94 o 
   1   7  11       66.12       43.71     14.48 o 
   2   7  11       54.79       60.06     18.98 o 
   3   7  11        0.12       12.99     21.87 o 
   1   8  11        5.18        0.55     13.23 o 
   2   8  11       67.91       61.31     25.56 o 
   3   8  11        1.86      -19.50     19.50 o 
   0   9  11        1.71       -0.76     22.43 o 
   1   9  11       26.00       23.52     22.79 o 
   2   9  11        2.31        4.79     17.21 o 
   3   9  11       13.84       14.77     24.83 o 
   1  10  11       36.37       36.95     18.03 o 
   2  10  11       50.55       19.38     18.40 o 
   3  10  11       11.59       33.32     26.54 o 
   0  11  11       18.04       12.30     23.81 o 
   1  11  11        2.11      -14.31     21.77 o 
   2  11  11       10.94       37.17     25.59 o 
   1  12  11       29.31       55.72     26.28 o 
   2  12  11        0.20      -21.45     21.45 o 
   1  13  11        8.06       44.40     24.50 o 
   2  13  11        0.01       41.71     27.46 o 
   1  14  11       11.62        8.62     25.20 o 
   2  14  11       11.71        4.28     22.66 o 
   2  15  11        9.87      -11.91     22.96 o 
   2  16  11       26.22       -6.25     24.37 o 
   0   0  12      134.11      210.01     37.53 o 
   1   0  12       40.53       95.72     29.73 o 
   1   1  12       11.76      -14.06     14.06 o 
   0   2  12        1.05       29.93     19.16 o 
   1   2  12        1.29        7.83     14.64 o 
   1   3  12       13.33        6.53     14.61 o 
   2   3  12       40.41       58.15     27.76 o 
   0   4  12      220.58      271.72     38.12 o 
   1   4  12        9.91        5.80     41.74 o 
   2   4  12        6.95       31.48     26.71 o 
   1   5  12       49.98       29.29     20.38 o 
   2   5  12        1.24       19.01     25.75 o 
   0   6  12       17.46       18.42     26.31 o 
   1   6  12        2.49        0.52     18.37 o 
   2   6  12       18.39       -8.88     23.91 o 
   1   7  12       70.04       52.33     31.18 o 
   2   7  12        3.10        3.03     25.95 o 
   1   8  12       77.55       69.93     30.46 o 
   1   9  12        7.65      -16.45     24.83 o 
                                                 
